# Supplementary material for: Indirect effect of temperature on fish population abundances through phenological changes
Source: PLoS One. 2017 Apr 18;12(4):e0175735. doi: 10.1371/journal.pone.0175735 (PMC5395187; doi:10.1371/journal.pone.0175735)
Supplement: S2 File — Daily temperature and discharge data for the four studied sites. (XLSX) [file pone.0175735.s002.xlsx]

## Sheet: environmental_data
date	Q.Chat	T.Chat	Q.Golf	T.Golf	Q.Tuil	T.Tuil	Q.Vichy	T.Vichy
1993-01-01	NA	NA	397	6.4	210	5.7	NA	NA
1993-01-02	NA	NA	377	6	160	5.6	NA	NA
1993-01-03	NA	NA	340	5.6	155	5.1	NA	NA
1993-01-04	NA	NA	283	5	185	4.5	NA	NA
1993-01-05	NA	NA	346	4.4	360	4.1	NA	NA
1993-01-06	NA	NA	374	4.5	320	5.6	NA	NA
1993-01-07	NA	NA	300	4.6	225	5.8	NA	NA
1993-01-08	NA	NA	285	5.1	200	6.3	NA	NA
1993-01-09	NA	NA	327	5.4	175	7.2	NA	NA
1993-01-10	NA	NA	328	5.8	150	7.6	NA	NA
1993-01-11	NA	NA	278	6.2	140	7.9	NA	NA
1993-01-12	NA	NA	288	6.6	155	8.3	NA	NA
1993-01-13	NA	NA	300	7.3	170	8.4	NA	NA
1993-01-14	NA	NA	252	7.6	170	8.4	NA	NA
1993-01-15	NA	NA	263	7.7	165	8.5	NA	NA
1993-01-16	NA	NA	319	7.6	140	8.2	NA	NA
1993-01-17	NA	NA	223	7.8	120	8	NA	NA
1993-01-18	NA	NA	212	7.7	110	7.7	NA	NA
1993-01-19	NA	NA	233	7.8	115	7.6	NA	NA
1993-01-20	NA	NA	242	7.1	145	7.5	NA	NA
1993-01-21	NA	NA	250	7.2	135	7.1	NA	NA
1993-01-22	NA	NA	225	7.1	120	6.7	NA	NA
1993-01-23	NA	NA	248	6.8	115	6.7	NA	NA
1993-01-24	NA	NA	202	6.6	110	6.9	NA	NA
1993-01-25	NA	NA	200	6.7	105	7.5	NA	NA
1993-01-26	NA	NA	188	7	105	8.1	NA	NA
1993-01-27	NA	NA	239	7.1	115	8.2	NA	NA
1993-01-28	NA	NA	228	6.9	120	8.1	NA	NA
1993-01-29	NA	NA	228	6.9	120	8.1	NA	NA
1993-01-30	NA	NA	207	7	120	8.1	NA	NA
1993-01-31	NA	NA	201	7.1	110	7.8	NA	NA
1993-02-01	NA	NA	190	7.2	95	7.8	NA	NA
1993-02-02	NA	NA	192	7.4	205	7.6	NA	NA
1993-02-03	NA	NA	192	7.4	120	7.2	NA	NA
1993-02-04	NA	NA	205	7.1	120	6.6	NA	NA
1993-02-05	NA	NA	230	7.1	120	6.4	NA	NA
1993-02-06	NA	NA	248	7.3	125	6.5	NA	NA
1993-02-07	NA	NA	184	7.7	100	6.5	NA	NA
1993-02-08	NA	NA	163	7.9	85	6.7	NA	NA
1993-02-09	NA	NA	179	7.8	80	6.6	NA	NA
1993-02-10	NA	NA	250	7.8	115	6.8	NA	NA
1993-02-11	NA	NA	252	8	105	7.3	NA	NA
1993-02-12	NA	NA	220	8.2	100	7.5	NA	NA
1993-02-13	NA	NA	202	8.4	102	7.5	NA	NA
1993-02-14	NA	NA	212	8.5	95	7.5	NA	NA
1993-02-15	NA	NA	204	8.4	75	7.5	NA	NA
1993-02-16	NA	NA	163	8.4	75	7.2	NA	NA
1993-02-17	NA	NA	223	8.4	110	7.3	NA	NA
1993-02-18	NA	NA	208	8.5	115	7.6	NA	NA
1993-02-19	NA	NA	188	8.3	100	7.7	NA	NA
1993-02-20	NA	NA	188	8.1	90	7.5	NA	NA
1993-02-21	NA	NA	170	7.8	75	7.1	NA	NA
1993-02-22	NA	NA	172	7.6	75	6.8	NA	NA
1993-02-23	NA	NA	170	7.1	100	6.3	NA	NA
1993-02-24	NA	NA	227	6.6	135	5.5	NA	NA
1993-02-25	NA	NA	206	6	155	4.8	NA	NA
1993-02-26	NA	NA	217	5.6	180	4.6	NA	NA
1993-02-27	NA	NA	175	5.5	145	4.8	NA	NA
1993-02-28	NA	NA	184	5.6	115	5.2	NA	NA
1993-03-01	NA	NA	197	5.7	85	5.3	NA	NA
1993-03-02	NA	NA	154	5.5	135	5.4	NA	NA
1993-03-03	NA	NA	234	5	165	5.5	NA	NA
1993-03-04	NA	NA	248	5	200	5.8	NA	NA
1993-03-05	NA	NA	232	5.3	160	5.7	NA	NA
1993-03-06	NA	NA	237	5.8	135	6	NA	NA
1993-03-07	NA	NA	252	6.2	110	6	NA	NA
1993-03-08	NA	NA	154	6.6	90	6.4	NA	NA
1993-03-09	NA	NA	193	7.1	80	7.3	NA	NA
1993-03-10	NA	NA	233	7.5	80	7.5	NA	NA
1993-03-11	NA	NA	214	7.9	75	8.4	NA	NA
1993-03-12	NA	NA	182	8.8	72	9.5	NA	NA
1993-03-13	NA	NA	180	9.2	75	10	NA	NA
1993-03-14	NA	NA	171	9.9	70	10.7	NA	NA
1993-03-15	NA	NA	147	10.3	70	11.2	NA	NA
1993-03-16	NA	NA	165	10.8	72	11.5	NA	NA
1993-03-17	NA	NA	177	11.5	73	11.6	NA	NA
1993-03-18	NA	NA	169	12.6	73	11.8	NA	NA
1993-03-19	NA	NA	193	12.8	68	12.3	NA	NA
1993-03-20	NA	NA	168	13.4	68	12.7	NA	NA
1993-03-21	NA	NA	157	13.6	73	13.3	NA	NA
1993-03-22	NA	NA	151	13.5	75	13.8	NA	NA
1993-03-23	NA	NA	180	13.4	80	13.8	NA	NA
1993-03-24	NA	NA	183	13.2	80	14	NA	NA
1993-03-25	NA	NA	211	12.5	78	13.5	NA	NA
1993-03-26	NA	NA	235	11.5	75	13	NA	NA
1993-03-27	NA	NA	257	11.1	70	12.1	NA	NA
1993-03-28	NA	NA	218	11.1	65	11.5	NA	NA
1993-03-29	NA	NA	194	10.9	65	11	NA	NA
1993-03-30	NA	NA	182	11.5	75	11	NA	NA
1993-03-31	NA	NA	211	12.2	90	11	NA	NA
1993-04-01	NA	NA	158	12.6	70	11.8	NA	NA
1993-04-02	NA	NA	176	12.6	75	12.9	NA	NA
1993-04-03	NA	NA	258	12	75	12.7	NA	NA
1993-04-04	NA	NA	220	12.1	75	12.7	NA	NA
1993-04-05	NA	NA	305	12.4	70	12.2	NA	NA
1993-04-06	NA	NA	288	12.3	75	12.3	NA	NA
1993-04-07	NA	NA	314	12.3	120	12.6	NA	NA
1993-04-08	NA	NA	389	13.1	140	12.8	NA	NA
1993-04-09	NA	NA	352	13.7	120	13.1	NA	NA
1993-04-10	NA	NA	260	13.5	105	13.6	NA	NA
1993-04-11	NA	NA	313	13.7	100	14.1	NA	NA
1993-04-12	NA	NA	370	13.2	102	13.7	NA	NA
1993-04-13	NA	NA	366	12.6	105	13.4	NA	NA
1993-04-14	NA	NA	380	12.5	115	13	NA	NA
1993-04-15	NA	NA	550	12.7	135	12.5	NA	NA
1993-04-16	NA	NA	960	12	135	12.2	NA	NA
1993-04-17	NA	NA	817	11	135	12.1	NA	NA
1993-04-18	NA	NA	633	11.3	117	12.3	NA	NA
1993-04-19	NA	NA	470	14	100	13.2	NA	NA
1993-04-20	NA	NA	439	14.3	95	14.1	NA	NA
1993-04-21	NA	NA	409	14.3	110	15.1	NA	NA
1993-04-22	NA	NA	388	14.6	100	16.1	NA	NA
1993-04-23	NA	NA	415	14.9	110	15.8	NA	NA
1993-04-24	NA	NA	358	14.5	110	15.9	NA	NA
1993-04-25	NA	NA	311	13.8	205	14.4	NA	NA
1993-04-26	NA	NA	887	13.4	215	12.2	NA	NA
1993-04-27	NA	NA	825	13.1	190	12.5	NA	NA
1993-04-28	NA	NA	2390	12.5	300	12.1	NA	NA
1993-04-29	NA	NA	2641	12.5	280	11.7	NA	NA
1993-04-30	NA	NA	1582	12.2	270	12.2	NA	NA
1993-05-01	NA	NA	1126	12.5	250	12.3	NA	NA
1993-05-02	NA	NA	1091	13.5	200	12.8	NA	NA
1993-05-03	NA	NA	1059	13.5	160	12.9	NA	NA
1993-05-04	NA	NA	894	13.9	180	14.1	NA	NA
1993-05-05	NA	NA	764	14.2	200	14.8	NA	NA
1993-05-06	NA	NA	697	14.8	180	14.9	NA	NA
1993-05-07	NA	NA	660	15.5	165	15.9	NA	NA
1993-05-08	NA	NA	599	15.8	140	15.2	NA	NA
1993-05-09	NA	NA	535	15.6	125	14.6	NA	NA
1993-05-10	NA	NA	495	16	100	15.4	NA	NA
1993-05-11	NA	NA	492	15.7	110	16.4	NA	NA
1993-05-12	NA	NA	711	15.9	180	16.6	NA	NA
1993-05-13	NA	NA	620	16.2	180	16.4	NA	NA
1993-05-14	NA	NA	642	16	200	16	NA	NA
1993-05-15	NA	NA	585	15.8	160	15.4	NA	NA
1993-05-16	NA	NA	608	15.7	125	14.9	NA	NA
1993-05-17	NA	NA	525	15.8	105	15.6	NA	NA
1993-05-18	NA	NA	411	15.9	120	16.9	NA	NA
1993-05-19	NA	NA	550	16.1	190	17	NA	NA
1993-05-20	NA	NA	586	15.5	220	14.9	NA	NA
1993-05-21	NA	NA	628	15.3	225	13.9	NA	NA
1993-05-22	NA	NA	585	15.6	250	14.6	NA	NA
1993-05-23	NA	NA	568	16.2	190	15	NA	NA
1993-05-24	NA	NA	505	16.5	175	15.9	NA	NA
1993-05-25	NA	NA	510	16.5	175	16.3	NA	NA
1993-05-26	NA	NA	549	16.3	185	16.1	NA	NA
1993-05-27	NA	NA	591	16.2	160	15.3	NA	NA
1993-05-28	NA	NA	598	16.3	180	16	NA	NA
1993-05-29	NA	NA	511	16.8	180	16	NA	NA
1993-05-30	NA	NA	433	17.6	145	16.7	NA	NA
1993-05-31	NA	NA	350	17.7	125	16.9	NA	NA
1993-06-01	NA	NA	350	19.8	105	17.8	NA	NA
1993-06-02	NA	NA	342	19.3	110	19.2	NA	NA
1993-06-03	NA	NA	365	18.8	165	18.9	NA	NA
1993-06-04	NA	NA	318	18.5	185	17.3	NA	NA
1993-06-05	NA	NA	300	19.5	180	16.6	NA	NA
1993-06-06	NA	NA	287	20	165	17.2	NA	NA
1993-06-07	NA	NA	268	20.5	130	17.9	NA	NA
1993-06-08	NA	NA	290	21.1	145	19.1	NA	NA
1993-06-09	NA	NA	230	21.6	215	19.4	NA	NA
1993-06-10	NA	NA	299	21.7	225	17	NA	NA
1993-06-11	NA	NA	402	21	250	15.6	NA	NA
1993-06-12	NA	NA	301	19.1	245	15.2	NA	NA
1993-06-13	NA	NA	279	18	190	15.3	NA	NA
1993-06-14	NA	NA	259	17.9	185	15.1	NA	NA
1993-06-15	NA	NA	280	18.5	215	15.2	NA	NA
1993-06-16	NA	NA	252	19.5	310	15.3	NA	NA
1993-06-17	NA	NA	245	19.5	350	15.3	NA	NA
1993-06-18	NA	NA	234	20.1	320	15.3	NA	NA
1993-06-19	NA	NA	205	21.5	290	16.4	NA	NA
1993-06-20	NA	NA	192	23.1	270	17.1	NA	NA
1993-06-21	NA	NA	177	23.3	240	17.8	NA	NA
1993-06-22	NA	NA	185	23.6	225	18.3	NA	NA
1993-06-23	NA	NA	595	21.8	270	18	NA	NA
1993-06-24	NA	NA	460	20.4	320	17.2	NA	NA
1993-06-25	NA	NA	301	20.6	280	17.2	NA	NA
1993-06-26	NA	NA	262	21.6	240	17.7	NA	NA
1993-06-27	NA	NA	203	21.8	210	18.2	NA	NA
1993-06-28	NA	NA	184	22.8	180	19	NA	NA
1993-06-29	NA	NA	144	23.7	170	19.8	NA	NA
1993-06-30	NA	NA	157	23.8	160	19.7	NA	NA
1993-07-01	NA	NA	203	22.9	165	19.2	NA	NA
1993-07-02	NA	NA	178	22.5	155	18.4	NA	NA
1993-07-03	NA	NA	226	22.2	132	18.2	NA	NA
1993-07-04	NA	NA	173	22.3	105	19.3	NA	NA
1993-07-05	NA	NA	220	22.8	100	21.2	NA	NA
1993-07-06	NA	NA	173	22.1	140	22.2	NA	NA
1993-07-07	NA	NA	184	21.4	150	21.6	NA	NA
1993-07-08	NA	NA	163	22.2	160	20.3	NA	NA
1993-07-09	NA	NA	139	22.8	140	20.2	NA	NA
1993-07-10	NA	NA	190	23	140	20.7	NA	NA
1993-07-11	NA	NA	213	22.4	175	19.2	NA	NA
1993-07-12	NA	NA	201	21.5	175	17.6	NA	NA
1993-07-13	NA	NA	201	21	175	17.3	NA	NA
1993-07-14	NA	NA	175	21.8	165	17.7	NA	NA
1993-07-15	NA	NA	200	22.4	155	18.6	NA	NA
1993-07-16	NA	NA	126	23.1	145	19.7	NA	NA
1993-07-17	NA	NA	119	23.4	140	20.7	NA	NA
1993-07-18	NA	NA	123	23.8	140	20.8	NA	NA
1993-07-19	NA	NA	121	23.8	135	20.5	NA	NA
1993-07-20	NA	NA	104	23.5	130	19.6	NA	NA
1993-07-21	NA	NA	118	22.8	130	19	NA	NA
1993-07-22	NA	NA	110	22.1	130	18.9	NA	NA
1993-07-23	NA	NA	109	22	128	18.5	NA	NA
1993-07-24	NA	NA	111	22.4	125	18.9	NA	NA
1993-07-25	NA	NA	140	23	120	19.8	NA	NA
1993-07-26	NA	NA	106	22.6	115	19.9	NA	NA
1993-07-27	NA	NA	131	23.3	112	19.9	NA	NA
1993-07-28	NA	NA	114	23.8	110	20.3	NA	NA
1993-07-29	NA	NA	105	24.1	108	21.3	NA	NA
1993-07-30	NA	NA	101	24.1	105	22.1	NA	NA
1993-07-31	NA	NA	102	24.3	110	21.7	NA	NA
1993-08-01	NA	NA	100	24.8	110	21	NA	NA
1993-08-02	NA	NA	111	24.7	105	21	NA	NA
1993-08-03	NA	NA	83	24.5	100	21.5	NA	NA
1993-08-04	NA	NA	64	24.4	100	21.8	NA	NA
1993-08-05	NA	NA	91	24.4	95	22.5	NA	NA
1993-08-06	NA	NA	103	24.5	95	23.2	NA	NA
1993-08-07	NA	NA	90	26.1	95	23.5	NA	NA
1993-08-08	NA	NA	90	26	90	23.7	NA	NA
1993-08-09	NA	NA	102	25.9	85	23.2	NA	NA
1993-08-10	NA	NA	119	25.6	75	22.9	NA	NA
1993-08-11	NA	NA	101	25	75	22	NA	NA
1993-08-12	NA	NA	72	24.6	75	21.5	NA	NA
1993-08-13	NA	NA	53	24.5	70	21.8	NA	NA
1993-08-14	NA	NA	48	24.9	65	22.3	NA	NA
1993-08-15	NA	NA	85	24.5	100	22.9	NA	NA
1993-08-16	NA	NA	86	25.1	180	22.9	NA	NA
1993-08-17	NA	NA	79	25.4	115	21.2	NA	NA
1993-08-18	NA	NA	63	25.8	80	21.9	NA	NA
1993-08-19	NA	NA	73	25.8	65	23.5	NA	NA
1993-08-20	NA	NA	66	25.8	60	24.1	NA	NA
1993-08-21	NA	NA	51	26.3	60	24.4	NA	NA
1993-08-22	NA	NA	54	26.6	50	24.1	NA	NA
1993-08-23	NA	NA	57	26.3	45	24.4	NA	NA
1993-08-24	NA	NA	48	25.7	45	24	NA	NA
1993-08-25	NA	NA	72	25	65	23.3	NA	NA
1993-08-26	NA	NA	97	24.2	75	22.6	NA	NA
1993-08-27	NA	NA	153	23.3	80	22	NA	NA
1993-08-28	NA	NA	151	22	135	19.9	NA	NA
1993-08-29	NA	NA	105	20.6	100	18.3	NA	NA
1993-08-30	NA	NA	91	20.6	90	18	NA	NA
1993-08-31	NA	NA	91	20.7	80	18.4	NA	NA
1993-09-01	NA	NA	68	20.9	78	19.1	NA	NA
1993-09-02	NA	NA	84	21.3	72	19.4	NA	NA
1993-09-03	NA	NA	81	21.5	73	19.7	NA	NA
1993-09-04	NA	NA	92	21.8	72	20.1	NA	NA
1993-09-05	NA	NA	62	21.8	65	20	NA	NA
1993-09-06	NA	NA	65	21.7	55	19.7	NA	NA
1993-09-07	NA	NA	55	21.4	45	19	NA	NA
1993-09-08	NA	NA	63	21.3	55	18.6	NA	NA
1993-09-09	NA	NA	70	21.1	70	18.7	NA	NA
1993-09-10	NA	NA	55	20.9	70	19.4	NA	NA
1993-09-11	NA	NA	69	21	80	19.2	NA	NA
1993-09-12	NA	NA	84	21.3	80	18.8	NA	NA
1993-09-13	NA	NA	65	21.1	72	18.4	NA	NA
1993-09-14	NA	NA	85	20.4	82	17.6	NA	NA
1993-09-15	NA	NA	66	19.9	140	16.5	NA	NA
1993-09-16	NA	NA	81	19.6	180	15.8	NA	NA
1993-09-17	NA	NA	63	19.4	170	15.6	NA	NA
1993-09-18	NA	NA	75	19.4	165	15.9	NA	NA
1993-09-19	NA	NA	72	19.6	160	16.5	NA	NA
1993-09-20	NA	NA	83	20.2	140	17.3	NA	NA
1993-09-21	NA	NA	58	20.6	150	18	NA	NA
1993-09-22	NA	NA	97	20.7	270	17.5	NA	NA
1993-09-23	NA	NA	143	20.6	430	16.4	NA	NA
1993-09-24	NA	NA	265	19.2	340	15.5	NA	NA
1993-09-25	NA	NA	2100	15.4	750	14.8	NA	NA
1993-09-26	NA	NA	1345	14.5	880	14.6	NA	NA
1993-09-27	NA	NA	727	14.9	645	14.4	NA	NA
1993-09-28	NA	NA	540	14.9	540	14.2	NA	NA
1993-09-29	NA	NA	413	15	485	14.1	NA	NA
1993-09-30	NA	NA	357	15.3	435	14.2	NA	NA
1993-10-01	NA	NA	290	15.4	380	14.3	NA	NA
1993-10-02	NA	NA	317	15.4	380	14.1	NA	NA
1993-10-03	NA	NA	321	15	455	13.7	NA	NA
1993-10-04	NA	NA	358	15	440	13.8	NA	NA
1993-10-05	NA	NA	540	15	510	14.2	NA	NA
1993-10-06	NA	NA	477	14.6	570	14.2	NA	NA
1993-10-07	NA	NA	485	14.7	680	14	NA	NA
1993-10-08	NA	NA	409	14.8	760	13.9	NA	NA
1993-10-09	NA	NA	358	14.4	815	13.6	NA	NA
1993-10-10	NA	NA	328	14.2	730	13.7	NA	NA
1993-10-11	NA	NA	283	14.7	530	14.3	NA	NA
1993-10-12	NA	NA	280	15.2	490	14.7	NA	NA
1993-10-13	NA	NA	337	15.4	450	14.4	NA	NA
1993-10-14	NA	NA	352	14.9	540	13.9	NA	NA
1993-10-15	NA	NA	432	15.1	500	13.6	NA	NA
1993-10-16	NA	NA	379	14.7	460	13.2	NA	NA
1993-10-17	NA	NA	320	14.1	420	12.9	NA	NA
1993-10-18	NA	NA	328	14.4	380	13.4	NA	NA
1993-10-19	NA	NA	351	14.5	395	13.9	NA	NA
1993-10-20	NA	NA	334	14.4	445	13.5	NA	NA
1993-10-21	NA	NA	330	13.9	445	12.9	NA	NA
1993-10-22	NA	NA	337	13	440	12.1	NA	NA
1993-10-23	NA	NA	335	11.7	440	11.6	NA	NA
1993-10-24	NA	NA	541	10.7	365	11.3	NA	NA
1993-10-25	NA	NA	390	10.1	280	11.1	NA	NA
1993-10-26	NA	NA	365	10.1	250	11	NA	NA
1993-10-27	NA	NA	339	10	305	11.2	NA	NA
1993-10-28	NA	NA	278	10.1	250	11.4	NA	NA
1993-10-29	NA	NA	316	10.2	245	11.6	NA	NA
1993-10-30	NA	NA	375	11.4	210	12	NA	NA
1993-10-31	NA	NA	413	11.6	175	12.2	NA	NA
1993-11-01	NA	NA	366	11.9	160	12.2	NA	NA
1993-11-02	NA	NA	322	12.2	150	12.3	NA	NA
1993-11-03	NA	NA	323	12.7	175	12.9	NA	NA
1993-11-04	NA	NA	473	12.8	195	13	NA	NA
1993-11-05	NA	NA	662	12.6	195	12.8	NA	NA
1993-11-06	NA	NA	523	12.8	185	12.9	NA	NA
1993-11-07	NA	NA	712	12.6	150	12.6	NA	NA
1993-11-08	NA	NA	887	12.1	135	11.9	NA	NA
1993-11-09	NA	NA	702	11.7	160	11.5	NA	NA
1993-11-10	NA	NA	582	11.4	160	11	NA	NA
1993-11-11	NA	NA	485	11.3	155	10.9	NA	NA
1993-11-12	NA	NA	426	11	160	10.9	NA	NA
1993-11-13	NA	NA	425	10.7	130	10.3	NA	NA
1993-11-14	NA	NA	379	10.5	125	10.2	NA	NA
1993-11-15	NA	NA	353	10.1	115	10.2	NA	NA
1993-11-16	NA	NA	350	9.5	140	9.4	NA	NA
1993-11-17	NA	NA	361	9	160	8.4	NA	NA
1993-11-18	NA	NA	290	8.5	165	8	NA	NA
1993-11-19	NA	NA	285	8.2	160	7.9	NA	NA
1993-11-20	NA	NA	246	8.1	140	8	NA	NA
1993-11-21	NA	NA	246	7.7	120	7.7	NA	NA
1993-11-22	NA	NA	242	7.1	130	6.6	NA	NA
1993-11-23	NA	NA	230	6.5	200	5.8	NA	NA
1993-11-24	NA	NA	244	6.2	250	6.7	NA	NA
1993-11-25	NA	NA	236	6.4	200	7.8	NA	NA
1993-11-26	NA	NA	224	7	205	7.9	NA	NA
1993-11-27	NA	NA	214	7.2	225	8.2	NA	NA
1993-11-28	NA	NA	227	7.2	160	7.9	NA	NA
1993-11-29	NA	NA	198	7.1	165	7.6	NA	NA
1993-11-30	NA	NA	199	6.9	145	7.3	NA	NA
1993-12-01	NA	NA	317	7	160	7.4	NA	NA
1993-12-02	NA	NA	420	7.5	170	7.2	NA	NA
1993-12-03	NA	NA	392	7.8	165	8	NA	NA
1993-12-04	NA	NA	338	8	140	8.6	NA	NA
1993-12-05	NA	NA	321	8.2	125	8.7	NA	NA
1993-12-06	NA	NA	259	8.4	115	8.8	NA	NA
1993-12-07	NA	NA	247	8.3	120	8.6	NA	NA
1993-12-08	NA	NA	268	8.4	160	8.7	NA	NA
1993-12-09	NA	NA	314	9.1	305	9.1	NA	NA
1993-12-10	NA	NA	399	9.6	335	10	NA	NA
1993-12-11	NA	NA	420	10	420	10	NA	NA
1993-12-12	NA	NA	494	10	485	9.8	NA	NA
1993-12-13	NA	NA	457	9.7	345	9.5	NA	NA
1993-12-14	NA	NA	370	9.4	380	9.4	NA	NA
1993-12-15	NA	NA	407	9.2	400	9	NA	NA
1993-12-16	NA	NA	399	9	540	8.8	NA	NA
1993-12-17	NA	NA	1007	9.1	730	8.8	NA	NA
1993-12-18	NA	NA	725	9.2	590	9.2	NA	NA
1993-12-19	NA	NA	586	9	460	9.3	NA	NA
1993-12-20	NA	NA	491	9.1	520	9.6	NA	NA
1993-12-21	NA	NA	488	9.3	605	10	NA	NA
1993-12-22	NA	NA	517	9.2	740	9.2	NA	NA
1993-12-23	NA	NA	411	9	940	8.6	NA	NA
1993-12-24	NA	NA	807	8.9	1185	8.6	NA	NA
1993-12-25	NA	NA	1372	8.5	1510	8.1	NA	NA
1993-12-26	NA	NA	3518	7.9	1700	7.6	NA	NA
1993-12-27	NA	NA	2432	7.2	1520	7.3	NA	NA
1993-12-28	NA	NA	1409	6.5	1100	6.7	NA	NA
1993-12-29	NA	NA	1050	6.3	810	6.8	NA	NA
1993-12-30	NA	NA	958	6.8	650	7.6	NA	NA
1993-12-31	NA	NA	989	7.5	650	8.2	NA	NA
1994-01-01	NA	NA	1174	8	1080	8.2	NA	NA
1994-01-02	NA	NA	1330	8.2	1520	8.1	NA	NA
1994-01-03	NA	NA	2010	8.4	1750	8.6	NA	NA
1994-01-04	NA	NA	1778	8.9	1850	8.8	NA	NA
1994-01-05	NA	NA	1272	9	1680	8.2	NA	NA
1994-01-06	NA	NA	1212	8.8	1740	7.9	NA	NA
1994-01-07	NA	NA	984	8.6	2055	7.7	NA	NA
1994-01-08	NA	NA	1118	8.4	1970	7.4	NA	NA
1994-01-09	NA	NA	940	8.3	1420	7.5	NA	NA
1994-01-10	NA	NA	885	8.2	1093	7.5	NA	NA
1994-01-11	NA	NA	1410	8.1	1075	7.5	NA	NA
1994-01-12	NA	NA	1252	8.2	1015	7.8	NA	NA
1994-01-13	NA	NA	1124	8.3	935	7.9	NA	NA
1994-01-14	NA	NA	996	8.3	870	8	NA	NA
1994-01-15	NA	NA	885	8.4	780	7.9	NA	NA
1994-01-16	NA	NA	948	8.2	740	7.7	NA	NA
1994-01-17	NA	NA	1120	7.9	730	7.4	NA	NA
1994-01-18	NA	NA	1047	7.2	760	6.7	NA	NA
1994-01-19	NA	NA	882	6.4	725	5.9	NA	NA
1994-01-20	NA	NA	733	5.6	610	5.5	NA	NA
1994-01-21	NA	NA	658	5.2	555	5.6	NA	NA
1994-01-22	NA	NA	636	5.1	525	5.5	NA	NA
1994-01-23	NA	NA	564	5.2	450	5.7	NA	NA
1994-01-24	NA	NA	513	5.5	390	6.1	NA	NA
1994-01-25	NA	NA	537	6.3	475	7.1	NA	NA
1994-01-26	NA	NA	676	7.1	560	7.5	NA	NA
1994-01-27	NA	NA	785	7.5	565	7.5	NA	NA
1994-01-28	NA	NA	718	8	570	7.4	NA	NA
1994-01-29	NA	NA	756	8.1	560	7.2	NA	NA
1994-01-30	NA	NA	673	7.8	490	6.7	NA	NA
1994-01-31	NA	NA	593	7.6	370	6.6	NA	NA
1994-02-01	NA	NA	551	7.2	435	6.4	NA	NA
1994-02-02	NA	NA	533	7	465	6.2	NA	NA
1994-02-03	NA	NA	516	7	450	6.6	NA	NA
1994-02-04	NA	NA	959	7	650	7	NA	NA
1994-02-05	NA	NA	1384	6.9	875	6.9	NA	NA
1994-02-06	NA	NA	1453	7	725	7	NA	NA
1994-02-07	NA	NA	1134	6.8	570	7.1	NA	NA
1994-02-08	NA	NA	1061	6.8	485	7.2	NA	NA
1994-02-09	NA	NA	1037	7	440	6.8	NA	NA
1994-02-10	NA	NA	1060	7.3	510	7.2	NA	NA
1994-02-11	NA	NA	1505	7.5	670	7.2	NA	NA
1994-02-12	NA	NA	3087	8	740	7.2	NA	NA
1994-02-13	NA	NA	2421	7.9	800	7.3	NA	NA
1994-02-14	NA	NA	1531	7.3	645	6.7	NA	NA
1994-02-15	NA	NA	1288	7.2	640	6.5	NA	NA
1994-02-16	NA	NA	1126	7.2	660	6.7	NA	NA
1994-02-17	NA	NA	954	7.3	615	6.6	NA	NA
1994-02-18	NA	NA	856	7.4	550	6.5	NA	NA
1994-02-19	NA	NA	970	7.5	440	6.9	NA	NA
1994-02-20	NA	NA	936	7.7	465	7.3	NA	NA
1994-02-21	NA	NA	1501	7.9	580	7.4	NA	NA
1994-02-22	NA	NA	1331	8	670	7.4	NA	NA
1994-02-23	NA	NA	987	8.3	610	7.7	NA	NA
1994-02-24	NA	NA	969	8.7	600	8.1	NA	NA
1994-02-25	NA	NA	888	9.1	725	8.5	NA	NA
1994-02-26	NA	NA	837	9.5	690	8.8	NA	NA
1994-02-27	NA	NA	764	9.9	660	8.7	NA	NA
1994-02-28	NA	NA	731	10.2	625	8.5	NA	NA
1994-03-01	NA	NA	737	10.6	590	8.4	NA	NA
1994-03-02	NA	NA	727	10.4	550	8.3	NA	NA
1994-03-03	NA	NA	741	10.4	510	8.3	NA	NA
1994-03-04	NA	NA	718	10.7	530	8.6	NA	NA
1994-03-05	NA	NA	698	10.9	500	8.7	NA	NA
1994-03-06	NA	NA	665	11.1	475	8.7	NA	NA
1994-03-07	NA	NA	642	10.8	440	8.5	NA	NA
1994-03-08	NA	NA	615	10.8	380	8.6	NA	NA
1994-03-09	NA	NA	587	11	355	8.9	NA	NA
1994-03-10	NA	NA	576	11.2	350	9.1	NA	NA
1994-03-11	NA	NA	561	11.1	340	8.9	NA	NA
1994-03-12	NA	NA	536	11.5	330	9.5	NA	NA
1994-03-13	NA	NA	539	11.1	315	9.2	NA	NA
1994-03-14	NA	NA	506	11	300	9.2	NA	NA
1994-03-15	NA	NA	489	11.2	345	9.4	NA	NA
1994-03-16	NA	NA	480	11	330	9.2	NA	NA
1994-03-17	NA	NA	461	11.1	340	9.2	NA	NA
1994-03-18	NA	NA	462	11.1	310	9.1	NA	NA
1994-03-19	NA	NA	445	11.2	285	9.2	NA	NA
1994-03-20	NA	NA	392	11.4	265	9.4	NA	NA
1994-03-21	NA	NA	364	11.6	205	9.6	NA	NA
1994-03-22	NA	NA	413	11.6	270	10	NA	NA
1994-03-23	NA	NA	424	12	265	9.7	NA	NA
1994-03-24	NA	NA	326	12.5	260	10.3	NA	NA
1994-03-25	NA	NA	367	12.9	250	11	NA	NA
1994-03-26	NA	NA	373	13.4	230	11.6	NA	NA
1994-03-27	NA	NA	405	13.1	210	11.7	NA	NA
1994-03-28	NA	NA	353	13.1	170	11.6	NA	NA
1994-03-29	NA	NA	369	13.6	270	12	NA	NA
1994-03-30	NA	NA	379	14	205	11.8	NA	NA
1994-03-31	NA	NA	339	13.9	175	11.6	NA	NA
1994-04-01	NA	NA	342	14.3	170	12.2	NA	NA
1994-04-02	NA	NA	370	13.4	178	11.7	NA	NA
1994-04-03	NA	NA	423	11.8	165	10.6	NA	NA
1994-04-04	NA	NA	487	11.2	180	10.5	NA	NA
1994-04-05	NA	NA	478	10.8	265	10.2	NA	NA
1994-04-06	NA	NA	784	10.4	345	9.8	NA	NA
1994-04-07	NA	NA	1452	10.1	465	9.8	NA	NA
1994-04-08	NA	NA	1593	10.5	725	10.1	NA	NA
1994-04-09	NA	NA	1321	10.4	640	10	NA	NA
1994-04-10	NA	NA	1579	10	700	9.7	NA	NA
1994-04-11	NA	NA	2161	9.3	680	9.1	NA	NA
1994-04-12	NA	NA	1663	8.9	650	9.1	NA	NA
1994-04-13	NA	NA	1286	9	590	9.3	NA	NA
1994-04-14	NA	NA	1066	9.1	560	9.1	NA	NA
1994-04-15	NA	NA	1104	9.1	656	8.7	NA	NA
1994-04-16	NA	NA	1010	9.5	565	8.9	NA	NA
1994-04-17	NA	NA	888	9.7	555	9.3	NA	NA
1994-04-18	NA	NA	994	9.4	570	9.2	NA	NA
1994-04-19	NA	NA	881	9.3	475	9.6	NA	NA
1994-04-20	NA	NA	757	9.7	450	9.8	NA	NA
1994-04-21	NA	NA	777	10.1	410	10.3	NA	NA
1994-04-22	NA	NA	690	11	420	10.5	NA	NA
1994-04-23	NA	NA	691	12.2	385	11.1	NA	NA
1994-04-24	NA	NA	719	13.1	325	11.2	NA	NA
1994-04-25	NA	NA	1481	12.6	330	11	NA	NA
1994-04-26	NA	NA	1341	11.7	410	11.2	NA	NA
1994-04-27	NA	NA	1002	12	440	10.6	NA	NA
1994-04-28	NA	NA	875	12.7	430	11.3	NA	NA
1994-04-29	NA	NA	886	13.9	390	12.3	NA	NA
1994-04-30	NA	NA	837	14.7	380	13	NA	NA
1994-05-01	NA	NA	770	15.3	310	13.5	NA	NA
1994-05-02	NA	NA	770	15.7	250	14.3	NA	NA
1994-05-03	NA	NA	770	16.2	260	14.9	NA	NA
1994-05-04	NA	NA	821	16.2	290	14.2	NA	NA
1994-05-05	NA	NA	797	15	290	12.9	NA	NA
1994-05-06	NA	NA	722	14.5	285	12.5	NA	NA
1994-05-07	NA	NA	679	14.3	280	13	NA	NA
1994-05-08	NA	NA	694	14.5	260	13.3	NA	NA
1994-05-09	NA	NA	867	13.8	220	13.8	NA	NA
1994-05-10	NA	NA	688	13.9	220	14	NA	NA
1994-05-11	NA	NA	600	14.4	240	14.1	NA	NA
1994-05-12	NA	NA	689	14.5	260	13.4	NA	NA
1994-05-13	NA	NA	703	15.4	260	13.8	NA	NA
1994-05-14	NA	NA	1514	15.5	375	14.6	NA	NA
1994-05-15	NA	NA	1186	16.4	520	14.3	NA	NA
1994-05-16	NA	NA	800	16.2	375	14.6	NA	NA
1994-05-17	NA	NA	1206	16	365	14	NA	NA
1994-05-18	NA	NA	945	15.9	375	13.7	NA	NA
1994-05-19	NA	NA	799	15.8	350	13.7	NA	NA
1994-05-20	NA	NA	586	16.4	270	14.1	NA	NA
1994-05-21	NA	NA	574	16.8	220	14.7	NA	NA
1994-05-22	NA	NA	546	17.2	225	15.1	NA	NA
1994-05-23	NA	NA	664	17.6	280	15.4	NA	NA
1994-05-24	NA	NA	681	17.2	300	15.8	NA	NA
1994-05-25	NA	NA	692	16.1	335	15.5	NA	NA
1994-05-26	NA	NA	610	16.2	370	15	NA	NA
1994-05-27	NA	NA	545	16.7	380	14.7	NA	NA
1994-05-28	NA	NA	505	17	320	14.7	NA	NA
1994-05-29	NA	NA	480	17.5	230	15.3	NA	NA
1994-05-30	NA	NA	480	17.9	240	16	NA	NA
1994-05-31	NA	NA	480	18.7	255	16.8	NA	NA
1994-06-01	NA	NA	489	19	230	17.1	NA	NA
1994-06-02	NA	NA	505	18.6	225	16.8	NA	NA
1994-06-03	NA	NA	523	18.3	210	16.3	NA	NA
1994-06-04	NA	NA	478	17.4	190	16	NA	NA
1994-06-05	NA	NA	390	16.5	160	15.2	NA	NA
1994-06-06	NA	NA	350	16.7	155	16	NA	NA
1994-06-07	NA	NA	394	17.9	155	16.7	NA	NA
1994-06-08	NA	NA	362	18.8	175	18.1	NA	NA
1994-06-09	NA	NA	470	18.5	175	17.9	NA	NA
1994-06-10	NA	NA	438	18.3	185	17.2	NA	NA
1994-06-11	NA	NA	332	18.2	155	16.8	NA	NA
1994-06-12	NA	NA	302	17.8	145	16.3	NA	NA
1994-06-13	NA	NA	266	17.5	125	16.2	NA	NA
1994-06-14	NA	NA	289	17.6	140	17.3	NA	NA
1994-06-15	NA	NA	254	18.3	155	18.2	NA	NA
1994-06-16	NA	NA	315	19.5	135	18.6	NA	NA
1994-06-17	NA	NA	267	20.9	125	19.3	NA	NA
1994-06-18	NA	NA	279	21.5	125	20.2	NA	NA
1994-06-19	NA	NA	242	21.8	130	20.6	NA	NA
1994-06-20	NA	NA	261	21.4	130	20	NA	NA
1994-06-21	NA	NA	275	21.2	130	19.7	NA	NA
1994-06-22	NA	NA	234	21.3	140	19.8	NA	NA
1994-06-23	NA	NA	216	21.5	130	20.4	NA	NA
1994-06-24	NA	NA	166	22.3	110	21.5	NA	NA
1994-06-25	NA	NA	205	22.9	110	22.1	NA	NA
1994-06-26	NA	NA	435	21.3	150	20.6	NA	NA
1994-06-27	NA	NA	701	20.3	275	18.1	NA	NA
1994-06-28	NA	NA	536	20.5	255	17.7	NA	NA
1994-06-29	NA	NA	350	20	205	19	NA	NA
1994-06-30	NA	NA	295	20.5	180	19.1	NA	NA
1994-07-01	NA	NA	280	20.5	155	19.9	NA	NA
1994-07-02	NA	NA	248	22.1	135	20.4	NA	NA
1994-07-03	NA	NA	215	23.1	125	21.5	NA	NA
1994-07-04	NA	NA	223	23.7	118	22.9	NA	NA
1994-07-05	NA	NA	199	24.2	110	23.6	NA	NA
1994-07-06	NA	NA	200	24.5	115	23	NA	NA
1994-07-07	NA	NA	186	24.1	115	21.5	NA	NA
1994-07-08	NA	NA	176	23.6	110	21.1	NA	NA
1994-07-09	NA	NA	153	22.9	107	21.1	NA	NA
1994-07-10	NA	NA	135	23.3	100	21.5	NA	NA
1994-07-11	NA	NA	132	23.9	95	22.4	NA	NA
1994-07-12	NA	NA	115	24.4	90	23.1	NA	NA
1994-07-13	NA	NA	116	25	88	24	NA	NA
1994-07-14	NA	NA	115	25.8	80	24.4	NA	NA
1994-07-15	NA	NA	119	26.3	78	24.8	NA	NA
1994-07-16	NA	NA	102	26.7	75	25.4	NA	NA
1994-07-17	NA	NA	112	26.7	72	25.2	NA	NA
1994-07-18	NA	NA	81	26	65	25.3	NA	NA
1994-07-19	NA	NA	102	25.4	67	24.5	NA	NA
1994-07-20	NA	NA	105	24.8	75	23.8	NA	NA
1994-07-21	NA	NA	89	24.7	78	23.4	NA	NA
1994-07-22	NA	NA	84	24.8	65	23.6	NA	NA
1994-07-23	NA	NA	89	25.4	55	24.4	NA	NA
1994-07-24	NA	NA	84	26.1	54	24.6	NA	NA
1994-07-25	NA	NA	71	26.4	53	25.6	NA	NA
1994-07-26	NA	NA	65	26.4	53	25.2	NA	NA
1994-07-27	NA	NA	56	27.1	50	26.3	NA	NA
1994-07-28	NA	NA	37	26.9	53	27	NA	NA
1994-07-29	NA	NA	74	27.1	50	26	NA	NA
1994-07-30	NA	NA	72	27.2	53	25.3	NA	NA
1994-07-31	NA	NA	91	26.9	53	25.5	NA	NA
1994-08-01	NA	NA	183	26.5	80	25	NA	NA
1994-08-02	NA	NA	131	26.1	86	24.6	NA	NA
1994-08-03	NA	NA	104	26.1	70	24.9	NA	NA
1994-08-04	NA	NA	77	26.3	60	25.6	NA	NA
1994-08-05	NA	NA	63	26.3	50	25.4	NA	NA
1994-08-06	NA	NA	54	26.5	55	26.1	NA	NA
1994-08-07	NA	NA	55	27.1	55	27.1	NA	NA
1994-08-08	NA	NA	37	27.4	55	27.5	NA	NA
1994-08-09	NA	NA	35	27.8	50	26.7	NA	NA
1994-08-10	NA	NA	45	27.5	50	26.4	NA	NA
1994-08-11	NA	NA	36	27.2	75	25.7	NA	NA
1994-08-12	NA	NA	30	26.5	60	24.6	NA	NA
1994-08-13	NA	NA	42	26.3	60	24.6	NA	NA
1994-08-14	NA	NA	45	25.9	55	23.6	NA	NA
1994-08-15	NA	NA	44	25.7	50	23.6	NA	NA
1994-08-16	NA	NA	57	25.7	50	23.7	NA	NA
1994-08-17	NA	NA	-999.999	25.3	42	24.2	NA	NA
1994-08-18	NA	NA	-999.999	24.8	40	23.8	NA	NA
1994-08-19	NA	NA	-999.999	24.7	40	23.3	NA	NA
1994-08-20	NA	NA	-999.999	24.9	40	23.6	NA	NA
1994-08-21	NA	NA	-999.999	25.3	40	24.6	NA	NA
1994-08-22	NA	NA	50	25.3	40	24	NA	NA
1994-08-23	NA	NA	60	25.4	40	24	NA	NA
1994-08-24	NA	NA	53	25.3	40	24	NA	NA
1994-08-25	NA	NA	57	24.9	45	23.8	NA	NA
1994-08-26	NA	NA	67	24.5	50	23.4	NA	NA
1994-08-27	NA	NA	75	23.9	55	23	NA	NA
1994-08-28	NA	NA	60	23.6	55	23.3	NA	NA
1994-08-29	NA	NA	50	23.4	45	23.3	NA	NA
1994-08-30	NA	NA	56	23.8	40	23.5	NA	NA
1994-08-31	NA	NA	52	23.9	40	23.7	NA	NA
1994-09-01	NA	NA	60	23.9	40	23.4	NA	NA
1994-09-02	NA	NA	87	23.7	40	22.7	NA	NA
1994-09-03	NA	NA	105	23.5	40	22.3	NA	NA
1994-09-04	NA	NA	110	23.1	40	22	NA	NA
1994-09-05	NA	NA	81	22.7	38	22	NA	NA
1994-09-06	NA	NA	36	22.5	38	22.1	NA	NA
1994-09-07	NA	NA	54	23	38	22.4	NA	NA
1994-09-08	NA	NA	76	22.8	45	21.9	NA	NA
1994-09-09	NA	NA	117	22.3	50	21.3	NA	NA
1994-09-10	NA	NA	121	22.1	70	20.9	NA	NA
1994-09-11	NA	NA	90	22.1	75	20.2	NA	NA
1994-09-12	NA	NA	70	22.3	55	20.6	NA	NA
1994-09-13	NA	NA	88	22.4	60	20.6	NA	NA
1994-09-14	NA	NA	120	21.9	80	20.3	NA	NA
1994-09-15	NA	NA	134	21.3	95	19.1	NA	NA
1994-09-16	NA	NA	140	20	125	17.5	NA	NA
1994-09-17	NA	NA	141	18.8	150	16.2	NA	NA
1994-09-18	NA	NA	141	18.3	145	15	NA	NA
1994-09-19	NA	NA	110	17.8	130	14.4	NA	NA
1994-09-20	NA	NA	120	17.8	140	14.5	NA	NA
1994-09-21	NA	NA	145	17.5	170	15	NA	NA
1994-09-22	NA	NA	220	17.8	195	14.7	NA	NA
1994-09-23	NA	NA	415	17.5	215	14.6	NA	NA
1994-09-24	NA	NA	1000	17.3	360	14.8	NA	NA
1994-09-25	NA	NA	1440	15.6	400	15.3	NA	NA
1994-09-26	NA	NA	433	15.8	340	15.9	NA	NA
1994-09-27	NA	NA	381	15.9	290	15.6	NA	NA
1994-09-28	NA	NA	315	16.2	260	15.5	NA	NA
1994-09-29	NA	NA	287	16.8	245	15.8	NA	NA
1994-09-30	NA	NA	273	16.7	245	15.8	NA	NA
1994-10-01	NA	NA	357	16.7	250	15.8	NA	NA
1994-10-02	NA	NA	498	16.6	230	16	NA	NA
1994-10-03	NA	NA	442	16.4	250	16.1	NA	NA
1994-10-04	NA	NA	432	16.3	300	15.7	NA	NA
1994-10-05	NA	NA	429	16.1	315	14.9	NA	NA
1994-10-06	NA	NA	359	15.7	270	14.3	NA	NA
1994-10-07	NA	NA	329	15.3	230	13.9	NA	NA
1994-10-08	NA	NA	281	15	230	13.9	NA	NA
1994-10-09	NA	NA	248	15.1	210	14.3	NA	NA
1994-10-10	NA	NA	185	15.2	190	14.6	NA	NA
1994-10-11	NA	NA	221	15.4	195	15	NA	NA
1994-10-12	NA	NA	232	15.7	210	15.6	NA	NA
1994-10-13	NA	NA	231	16.1	185	15.9	NA	NA
1994-10-14	NA	NA	228	16	180	16.1	NA	NA
1994-10-15	NA	NA	210	16.2	185	16	NA	NA
1994-10-16	NA	NA	216	16.2	165	15.5	NA	NA
1994-10-17	NA	NA	201	16.1	145	15.1	NA	NA
1994-10-18	NA	NA	163	16	200	15.1	NA	NA
1994-10-19	NA	NA	182	16	205	14.7	NA	NA
1994-10-20	NA	NA	502	15.9	200	14.5	NA	NA
1994-10-21	NA	NA	744	15.4	200	14.5	NA	NA
1994-10-22	NA	NA	746	14.3	230	14.5	NA	NA
1994-10-23	NA	NA	531	13.7	225	14.3	NA	NA
1994-10-24	NA	NA	431	13.5	235	14.2	NA	NA
1994-10-25	NA	NA	400	13.4	240	13.9	NA	NA
1994-10-26	NA	NA	376	13.4	300	13.6	NA	NA
1994-10-27	NA	NA	331	13.3	370	13.2	NA	NA
1994-10-28	NA	NA	359	13.2	370	13.1	NA	NA
1994-10-29	NA	NA	453	12.9	360	12.8	NA	NA
1994-10-30	NA	NA	440	13	330	13	NA	NA
1994-10-31	NA	NA	363	13.1	275	13.2	NA	NA
1994-11-01	NA	NA	360	13.1	255	13.2	NA	NA
1994-11-02	NA	NA	301	13.1	230	13.3	NA	NA
1994-11-03	NA	NA	309	13	250	13.5	NA	NA
1994-11-04	NA	NA	305	13.2	300	13.6	NA	NA
1994-11-05	NA	NA	2322	13	315	13.4	NA	NA
1994-11-06	NA	NA	3515	13.1	270	13.4	NA	NA
1994-11-07	NA	NA	1271	12.4	230	13.1	NA	NA
1994-11-08	NA	NA	848	11.9	230	12.7	NA	NA
1994-11-09	NA	NA	750	11.7	210	12.7	NA	NA
1994-11-10	NA	NA	635	11.7	190	12.4	NA	NA
1994-11-11	NA	NA	595	11.8	195	12.5	NA	NA
1994-11-12	NA	NA	608	11.7	210	12.3	NA	NA
1994-11-13	NA	NA	581	11.8	185	12.1	NA	NA
1994-11-14	NA	NA	615	11.7	180	11.9	NA	NA
1994-11-15	NA	NA	540	11.3	185	11.8	NA	NA
1994-11-16	NA	NA	471	11.2	165	12	NA	NA
1994-11-17	NA	NA	389	11.5	145	12.2	NA	NA
1994-11-18	NA	NA	552	11.4	200	12.2	NA	NA
1994-11-19	NA	NA	533	11.7	205	12.1	NA	NA
1994-11-20	NA	NA	503	11.8	200	12.1	NA	NA
1994-11-21	NA	NA	405	11.8	200	12.1	NA	NA
1994-11-22	NA	NA	416	11.8	230	11.7	NA	NA
1994-11-23	NA	NA	398	11.5	225	11.6	NA	NA
1994-11-24	NA	NA	359	11.5	235	11.3	NA	NA
1994-11-25	NA	NA	340	11.5	240	11	NA	NA
1994-11-26	NA	NA	294	11.4	300	10.8	NA	NA
1994-11-27	NA	NA	269	11.2	370	10.5	NA	NA
1994-11-28	NA	NA	265	10.9	370	10.5	NA	NA
1994-11-29	NA	NA	263	10.7	360	10.4	NA	NA
1994-11-30	NA	NA	264	10.6	330	10.5	NA	NA
1994-12-01	NA	NA	264	10.6	345	10.5	NA	NA
1994-12-02	NA	NA	257	10.5	310	10.4	NA	NA
1994-12-03	NA	NA	249	10.6	270	10.1	NA	NA
1994-12-04	NA	NA	212	10.7	205	10.5	NA	NA
1994-12-05	NA	NA	213	10.8	150	11	NA	NA
1994-12-06	NA	NA	232	11	210	11.2	NA	NA
1994-12-07	NA	NA	214	11	260	10.8	NA	NA
1994-12-08	NA	NA	210	10.7	250	10	NA	NA
1994-12-09	NA	NA	201	10.4	265	10.1	NA	NA
1994-12-10	NA	NA	223	10.4	300	10.4	NA	NA
1994-12-11	NA	NA	223	10.6	330	10.6	NA	NA
1994-12-12	NA	NA	190	10.8	240	10.8	NA	NA
1994-12-13	NA	NA	227	10.8	250	10.9	NA	NA
1994-12-14	NA	NA	222	10.7	265	10.5	NA	NA
1994-12-15	NA	NA	193	10.4	260	9.9	NA	NA
1994-12-16	NA	NA	185	10.2	285	9.9	NA	NA
1994-12-17	NA	NA	193	10.1	290	9.7	NA	NA
1994-12-18	NA	NA	193	9.7	230	9.1	NA	NA
1994-12-19	NA	NA	139	9.3	185	8.8	NA	NA
1994-12-20	NA	NA	206	9	270	8.8	NA	NA
1994-12-21	NA	NA	206	8.8	308	8.8	NA	NA
1994-12-22	NA	NA	300	8.4	285	8.4	NA	NA
1994-12-23	NA	NA	444	7.2	330	7.7	NA	NA
1994-12-24	NA	NA	332	6.6	360	7.5	NA	NA
1994-12-25	NA	NA	253	6.2	280	7.3	NA	NA
1994-12-26	NA	NA	226	5.8	235	7.1	NA	NA
1994-12-27	NA	NA	189	5.8	245	7.6	NA	NA
1994-12-28	NA	NA	205	6.1	265	8.2	NA	NA
1994-12-29	NA	NA	193	6.4	180	8.4	NA	NA
1994-12-30	NA	NA	181	6.6	155	8.4	NA	NA
1994-12-31	NA	NA	198	6.7	270	8.9	NA	NA
1995-01-01	NA	NA	378	7	390	8.9	NA	NA
1995-01-02	NA	NA	491	6.75	430	8.3	NA	NA
1995-01-03	NA	NA	475	6.15	485	7.3	NA	NA
1995-01-04	NA	NA	380	5.5	470	6.3	NA	NA
1995-01-05	NA	NA	314	4.8	410	5.8	NA	NA
1995-01-06	NA	NA	323	4.3	450	5.9	NA	NA
1995-01-07	NA	NA	400	4.7	465	6.4	NA	NA
1995-01-08	NA	NA	597	4.95	425	8.6	NA	NA
1995-01-09	NA	NA	468	5.35	370	6.8	NA	NA
1995-01-10	NA	NA	1150	6	415	7	NA	NA
1995-01-11	NA	NA	810	6.8	440	7.6	NA	NA
1995-01-12	NA	NA	1627	7	410	7.8	NA	NA
1995-01-13	NA	NA	1497	6.75	460	7.2	NA	NA
1995-01-14	NA	NA	792	6	405	6.3	NA	NA
1995-01-15	NA	NA	700	5.4	400	5.9	NA	NA
1995-01-16	NA	NA	496	5.1	300	5.7	NA	NA
1995-01-17	NA	NA	513	5.4	370	5.9	NA	NA
1995-01-18	NA	NA	505	5.9	410	6.7	NA	NA
1995-01-19	NA	NA	603	6	480	6.9	NA	NA
1995-01-20	NA	NA	619	6	470	6.9	NA	NA
1995-01-21	NA	NA	536	6	450	6.8	NA	NA
1995-01-22	NA	NA	491	6.2	490	7.1	NA	NA
1995-01-23	NA	NA	461	6.5	570	7.4	NA	NA
1995-01-24	NA	NA	500	6.95	775	7.6	NA	NA
1995-01-25	NA	NA	599	7.75	880	7.6	NA	NA
1995-01-26	NA	NA	576	8.25	845	7.8	NA	NA
1995-01-27	NA	NA	562	8.35	800	7.3	NA	NA
1995-01-28	NA	NA	532	8.35	770	7.1	NA	NA
1995-01-29	NA	NA	495	8.25	760	7.4	NA	NA
1995-01-30	NA	NA	550	8.4	730	8.1	NA	NA
1995-01-31	NA	NA	602	8.7	915	8.2	NA	NA
1995-02-01	NA	NA	810	8.7	925	7.4	NA	NA
1995-02-02	NA	NA	664	8.6	820	7.1	NA	NA
1995-02-03	NA	NA	615	8.35	750	7	NA	NA
1995-02-04	NA	NA	573	8	680	6.8	NA	NA
1995-02-05	NA	NA	500	8.05	560	7	NA	NA
1995-02-06	NA	NA	444	8.5	520	7.8	NA	NA
1995-02-07	NA	NA	473	8.85	500	8.1	NA	NA
1995-02-08	NA	NA	455	8.7	480	8	NA	NA
1995-02-09	NA	NA	535	9.15	470	8.1	NA	NA
1995-02-10	NA	NA	642	9.3	545	8.4	NA	NA
1995-02-11	NA	NA	582	9	525	8	NA	NA
1995-02-12	NA	NA	550	9.2	490	8.2	NA	NA
1995-02-13	NA	NA	519	9.25	435	8.4	NA	NA
1995-02-14	NA	NA	596	9.4	565	8.8	NA	NA
1995-02-15	NA	NA	675	9.85	590	8.9	NA	NA
1995-02-16	NA	NA	687	10.35	615	9.3	NA	NA
1995-02-17	NA	NA	755	10.55	705	9.1	NA	NA
1995-02-18	NA	NA	760	10.4	890	8.6	NA	NA
1995-02-19	NA	NA	672	10.25	950	8.4	NA	NA
1995-02-20	NA	NA	587	10	825	8.3	NA	NA
1995-02-21	NA	NA	527	9.8	745	8.2	NA	NA
1995-02-22	NA	NA	580	9.5	620	8.1	NA	NA
1995-02-23	NA	NA	622	9.15	580	7.9	NA	NA
1995-02-24	NA	NA	560	9.05	610	7.9	NA	NA
1995-02-25	NA	NA	1512	9.65	960	9	NA	NA
1995-02-26	NA	NA	2827	9.85	1335	9.3	NA	NA
1995-02-27	NA	NA	3012	9.4	1420	8.4	NA	NA
1995-02-28	NA	NA	1476	8.65	1252	7.8	NA	NA
1995-03-01	NA	NA	1180	8.3	990	7.8	NA	NA
1995-03-02	NA	NA	943	8.25	905	8.2	NA	NA
1995-03-03	NA	NA	847	8.45	885	8.4	NA	NA
1995-03-04	NA	NA	884	8.3	900	8.1	NA	NA
1995-03-05	NA	NA	1000	8.05	750	7.7	NA	NA
1995-03-06	NA	NA	1632	8	745	7.7	NA	NA
1995-03-07	NA	NA	1726	8.05	725	8	NA	NA
1995-03-08	NA	NA	1240	8.2	680	7.8	NA	NA
1995-03-09	NA	NA	1104	8.25	685	7.8	NA	NA
1995-03-10	NA	NA	927	8.6	650	8.2	NA	NA
1995-03-11	NA	NA	811	9.15	635	8.7	NA	NA
1995-03-12	NA	NA	707	9.65	560	9	NA	NA
1995-03-13	NA	NA	634	10.25	445	9.3	NA	NA
1995-03-14	NA	NA	648	10.4	460	9.3	NA	NA
1995-03-15	NA	NA	605	10.3	470	8.9	NA	NA
1995-03-16	NA	NA	607	9.95	465	8.4	NA	NA
1995-03-17	NA	NA	580	9.95	440	8.5	NA	NA
1995-03-18	NA	NA	531	10	435	8.9	NA	NA
1995-03-19	NA	NA	521	10.3	345	9.6	NA	NA
1995-03-20	NA	NA	460	10.65	310	10.3	NA	NA
1995-03-21	NA	NA	495	10.85	420	9.9	NA	NA
1995-03-22	NA	NA	478	10.65	480	8.7	NA	NA
1995-03-23	NA	NA	456	10.7	425	8.6	NA	NA
1995-03-24	NA	NA	442	10.95	365	9.1	NA	NA
1995-03-25	NA	NA	403	11.05	330	9.6	NA	NA
1995-03-26	NA	NA	396	10.85	330	9.9	NA	NA
1995-03-27	NA	NA	370	10.9	290	10.2	NA	NA
1995-03-28	NA	NA	400	10.65	330	9.6	NA	NA
1995-03-29	NA	NA	396	10.55	350	9	NA	NA
1995-03-30	NA	NA	429	10.5	367	8.8	NA	NA
1995-03-31	NA	NA	412	10.35	370	8.7	NA	NA
1995-04-01	NA	NA	386	10.25	350	8.7	NA	NA
1995-04-02	NA	NA	332	10.6	310	9.3	NA	NA
1995-04-03	NA	NA	331	11.55	230	10.6	NA	NA
1995-04-04	NA	NA	339	12.45	290	11.8	NA	NA
1995-04-05	NA	NA	336	13	300	12	NA	NA
1995-04-06	NA	NA	345	13.15	310	11.4	NA	NA
1995-04-07	NA	NA	325	13.3	295	10.9	NA	NA
1995-04-08	NA	NA	337	13.5	265	11.3	NA	NA
1995-04-09	NA	NA	295	13.9	200	12.1	NA	NA
1995-04-10	NA	NA	279	14.3	160	12.6	NA	NA
1995-04-11	NA	NA	291	14.6	185	12.6	NA	NA
1995-04-12	NA	NA	295	15.15	180	12.7	NA	NA
1995-04-13	NA	NA	278	15.45	165	13.1	NA	NA
1995-04-14	NA	NA	290	15.25	150	13.4	NA	NA
1995-04-15	NA	NA	297	14.85	155	13.3	NA	NA
1995-04-16	NA	NA	269	14.5	140	13.1	NA	NA
1995-04-17	NA	NA	265	13.95	125	12.8	NA	NA
1995-04-18	NA	NA	263	13.45	125	12.9	NA	NA
1995-04-19	NA	NA	284	13.35	155	12.9	NA	NA
1995-04-20	NA	NA	268	13.45	185	12	NA	NA
1995-04-21	NA	NA	282	13.45	190	11.6	NA	NA
1995-04-22	NA	NA	292	13	190	10.9	NA	NA
1995-04-23	NA	NA	264	13.05	160	11.2	NA	NA
1995-04-24	NA	NA	223	13.3	140	11.9	NA	NA
1995-04-25	NA	NA	367	12.45	170	11.6	NA	NA
1995-04-26	NA	NA	691	11.2	205	10.6	NA	NA
1995-04-27	NA	NA	623	11.3	260	10.3	NA	NA
1995-04-28	NA	NA	538	12.25	285	11.3	NA	NA
1995-04-29	NA	NA	455	12.65	270	12.3	NA	NA
1995-04-30	NA	NA	373	12.75	225	12.8	NA	NA
1995-05-01	NA	NA	354	13.5	180	13.8	NA	NA
1995-05-02	NA	NA	346	14.65	160	14.5	NA	NA
1995-05-03	NA	NA	371	15.45	165	15.5	NA	NA
1995-05-04	NA	NA	372	16.25	185	16.2	NA	NA
1995-05-05	NA	NA	347	16.9	190	16.1	NA	NA
1995-05-06	NA	NA	314	17.3	180	15.8	NA	NA
1995-05-07	NA	NA	311	17.55	140	15.7	NA	NA
1995-05-08	NA	NA	305	18.2	125	16.4	NA	NA
1995-05-09	NA	NA	300	18.8	120	17.9	NA	NA
1995-05-10	NA	NA	312	19.2	130	18.8	NA	NA
1995-05-11	NA	NA	322	18.7	145	18.5	NA	NA
1995-05-12	NA	NA	348	17.6	140	17.3	NA	NA
1995-05-13	NA	NA	478	15.8	140	15.7	NA	NA
1995-05-14	NA	NA	568	14.5	125	14.5	NA	NA
1995-05-15	NA	NA	380	14.3	110	14.4	NA	NA
1995-05-16	NA	NA	367	14	120	14.2	NA	NA
1995-05-17	NA	NA	373	13.9	160	13.6	NA	NA
1995-05-18	NA	NA	452	14.55	170	13.6	NA	NA
1995-05-19	NA	NA	405	15.2	200	13.7	NA	NA
1995-05-20	NA	NA	432	15.3	190	13.9	NA	NA
1995-05-21	NA	NA	368	15.05	175	13.9	NA	NA
1995-05-22	NA	NA	311	15.35	160	14.6	NA	NA
1995-05-23	NA	NA	290	16.05	160	15.4	NA	NA
1995-05-24	NA	NA	302	16.6	165	15.5	NA	NA
1995-05-25	NA	NA	355	16.85	168	15.8	NA	NA
1995-05-26	NA	NA	441	16.5	130	15.1	NA	NA
1995-05-27	NA	NA	351	17	135	16	NA	NA
1995-05-28	NA	NA	311	17.55	125	17.4	NA	NA
1995-05-29	NA	NA	313	18.05	120	18.6	NA	NA
1995-05-30	NA	NA	348	17.85	125	19	NA	NA
1995-05-31	NA	NA	320	17.4	130	18.2	NA	NA
1995-06-01	NA	NA	376	16.4	122	17.6	NA	NA
1995-06-02	NA	NA	349	15.4	120	17.1	NA	NA
1995-06-03	NA	NA	294	15.3	125	17	NA	NA
1995-06-04	NA	NA	271	15.8	100	16.9	NA	NA
1995-06-05	NA	NA	248	16.45	83	17.3	NA	NA
1995-06-06	NA	NA	204	16.95	80	18.1	NA	NA
1995-06-07	NA	NA	275	17.35	75	18.8	NA	NA
1995-06-08	NA	NA	250	18.4	75	19.6	NA	NA
1995-06-09	NA	NA	227	18.95	75	19.5	NA	NA
1995-06-10	NA	NA	254	18.85	75	20.3	NA	NA
1995-06-11	NA	NA	280	17.9	60	19.8	NA	NA
1995-06-12	NA	NA	271	16.8	65	19.5	NA	NA
1995-06-13	NA	NA	280	16.8	65	18.8	NA	NA
1995-06-14	NA	NA	262	17.15	65	18.6	NA	NA
1995-06-15	NA	NA	223	17.8	65	19.2	NA	NA
1995-06-16	NA	NA	211	18.65	55	19.4	NA	NA
1995-06-17	NA	NA	202	19.05	56	20.1	NA	NA
1995-06-18	NA	NA	179	19.45	56	20.4	NA	NA
1995-06-19	NA	NA	188	20.3	53	21	NA	NA
1995-06-20	NA	NA	180	21.15	52	22.5	NA	NA
1995-06-21	NA	NA	206	21.95	60	22.3	NA	NA
1995-06-22	NA	NA	231	21.85	100	22.6	NA	NA
1995-06-23	NA	NA	216	21.85	80	23.1	NA	NA
1995-06-24	NA	NA	176	21.35	65	22.9	NA	NA
1995-06-25	NA	NA	174	21.25	53	22.5	NA	NA
1995-06-26	NA	NA	146	21.65	50	22.3	NA	NA
1995-06-27	NA	NA	137	22.3	48	23.6	NA	NA
1995-06-28	NA	NA	145	23	48	24.1	NA	NA
1995-06-29	NA	NA	150	23.35	48	24.8	NA	NA
1995-06-30	NA	NA	200	23.6	48	25.2	NA	NA
1995-07-01	NA	NA	172	24.35	48	26.3	NA	NA
1995-07-02	NA	NA	140	24.6	48	26	NA	NA
1995-07-03	NA	NA	186	24.1	70	25.4	NA	NA
1995-07-04	NA	NA	162	23.6	70	24.4	NA	NA
1995-07-05	NA	NA	211	23.05	70	23.7	NA	NA
1995-07-06	NA	NA	187	22.5	65	23.3	NA	NA
1995-07-07	NA	NA	133	22.85	60	23.5	NA	NA
1995-07-08	NA	NA	110	23.4	45	24.2	NA	NA
1995-07-09	NA	NA	120	23.85	45	25.3	NA	NA
1995-07-10	NA	NA	108	24.05	45	25.6	NA	NA
1995-07-11	NA	NA	125	24.35	40	25.9	NA	NA
1995-07-12	NA	NA	143	24.85	45	25.9	NA	NA
1995-07-13	NA	NA	122	25.3	40	26.6	NA	NA
1995-07-14	NA	NA	184	25.15	45	26.4	NA	NA
1995-07-15	NA	NA	147	25.5	55	26.7	NA	NA
1995-07-16	NA	NA	120	25.3	48	25.8	NA	NA
1995-07-17	NA	NA	110	25.25	45	25.4	NA	NA
1995-07-18	NA	NA	118	25.45	40	25.6	NA	NA
1995-07-19	NA	NA	95	25.75	38	25.9	NA	NA
1995-07-20	NA	NA	108	26.4	38	27	NA	NA
1995-07-21	NA	NA	71	27	35	27.4	NA	NA
1995-07-22	NA	NA	97	26.95	36	26.8	NA	NA
1995-07-23	NA	NA	70	26.85	35	26.9	NA	NA
1995-07-24	NA	NA	79	27	38	26.7	NA	NA
1995-07-25	NA	NA	67	27.15	33	27.2	NA	NA
1995-07-26	NA	NA	54	26.7	33	26.8	NA	NA
1995-07-27	NA	NA	57	26.55	34	26.3	NA	NA
1995-07-28	NA	NA	55	26.4	33	26.1	NA	NA
1995-07-29	NA	NA	65	26.5	32	26.4	NA	NA
1995-07-30	NA	NA	60	26.65	35	26.5	NA	NA
1995-07-31	NA	NA	40	26.75	33	26.5	NA	NA
1995-08-01	NA	NA	44	26.9	45	26.1	NA	NA
1995-08-02	NA	NA	68	27.3	30	26.8	NA	NA
1995-08-03	NA	NA	64	26.85	32	27.1	NA	NA
1995-08-04	NA	NA	58	27.2	32	26.6	NA	NA
1995-08-05	NA	NA	70	27.5	32	27.2	NA	NA
1995-08-06	NA	NA	98	27.6	35	27.2	NA	NA
1995-08-07	NA	NA	89	27	38	26.7	NA	NA
1995-08-08	NA	NA	87	26.45	44	25.6	NA	NA
1995-08-09	NA	NA	82	25.95	40	25	NA	NA
1995-08-10	NA	NA	70	26.15	38	25.1	NA	NA
1995-08-11	NA	NA	56	25.85	38	24.9	NA	NA
1995-08-12	NA	NA	51	25.85	35	25	NA	NA
1995-08-13	NA	NA	42	25.8	35	25.3	NA	NA
1995-08-14	NA	NA	66	25.85	34	25.3	NA	NA
1995-08-15	NA	NA	55	25.85	34	25.3	NA	NA
1995-08-16	NA	NA	61	25.8	34	25.3	NA	NA
1995-08-17	NA	NA	65	25.75	32	25	NA	NA
1995-08-18	NA	NA	61	25.7	31	24.8	NA	NA
1995-08-19	NA	NA	61	25.85	28	24.7	NA	NA
1995-08-20	NA	NA	60	25.85	27	24.8	NA	NA
1995-08-21	NA	NA	67	25.8	27	24.9	NA	NA
1995-08-22	NA	NA	74	25.7	28	25	NA	NA
1995-08-23	NA	NA	81	25.35	30	24.8	NA	NA
1995-08-24	NA	NA	86	24.95	32	24.4	NA	NA
1995-08-25	NA	NA	82	24.5	30	24.1	NA	NA
1995-08-26	NA	NA	79	24.1	30	23.9	NA	NA
1995-08-27	NA	NA	92	23.85	30	23.5	NA	NA
1995-08-28	NA	NA	82	23.5	30	23.1	NA	NA
1995-08-29	NA	NA	77	23.3	28	22.7	NA	NA
1995-08-30	NA	NA	69	23.15	30	22.4	NA	NA
1995-08-31	NA	NA	70	22.9	32	22.1	NA	NA
1995-09-01	NA	NA	71	22.75	34	21.5	NA	NA
1995-09-02	NA	NA	69	22.55	32	21	NA	NA
1995-09-03	NA	NA	71	22.15	30	20.6	NA	NA
1995-09-04	NA	NA	71	21.85	28	20.2	NA	NA
1995-09-05	NA	NA	72	21.6	28	19.8	NA	NA
1995-09-06	NA	NA	75	21.5	31	20	NA	NA
1995-09-07	NA	NA	70	21.2	44	20.1	NA	NA
1995-09-08	NA	NA	90	20.95	40	19.9	NA	NA
1995-09-09	NA	NA	87	20.85	40	20.1	NA	NA
1995-09-10	NA	NA	87	20.85	48	20.1	NA	NA
1995-09-11	NA	NA	81	21.1	48	20	NA	NA
1995-09-12	NA	NA	75	20.95	45	20.1	NA	NA
1995-09-13	NA	NA	140	20.8	50	19.7	NA	NA
1995-09-14	NA	NA	193	20.25	65	19.2	NA	NA
1995-09-15	NA	NA	145	19.6	60	18.6	NA	NA
1995-09-16	NA	NA	109	19.25	55	18	NA	NA
1995-09-17	NA	NA	106	19.55	60	17.7	NA	NA
1995-09-18	NA	NA	144	19.6	70	17.7	NA	NA
1995-09-19	NA	NA	392	19.5	75	17.8	NA	NA
1995-09-20	NA	NA	756	18.8	135	17.1	NA	NA
1995-09-21	NA	NA	750	17.75	185	15.9	NA	NA
1995-09-22	NA	NA	445	16.7	155	15.5	NA	NA
1995-09-23	NA	NA	334	16.25	155	15.7	NA	NA
1995-09-24	NA	NA	245	16.25	140	15.8	NA	NA
1995-09-25	NA	NA	211	16.35	125	15.9	NA	NA
1995-09-26	NA	NA	174	16.15	130	15.6	NA	NA
1995-09-27	NA	NA	219	16.2	140	15.3	NA	NA
1995-09-28	NA	NA	185	16.35	135	15.6	NA	NA
1995-09-29	NA	NA	204	16.55	120	16	NA	NA
1995-09-30	NA	NA	231	16.5	115	15.8	NA	NA
1995-10-01	NA	NA	162	16.1	95	16	NA	NA
1995-10-02	NA	NA	161	16.45	80	16.8	NA	NA
1995-10-03	NA	NA	149	17.2	75	17.7	NA	NA
1995-10-04	NA	NA	147	18.1	95	18.6	NA	NA
1995-10-05	NA	NA	144	18.3	100	19.1	NA	NA
1995-10-06	NA	NA	208	18.3	115	18.4	NA	NA
1995-10-07	NA	NA	219	18.05	100	17.7	NA	NA
1995-10-08	NA	NA	171	17.95	85	17.7	NA	NA
1995-10-09	NA	NA	138	18.25	80	17.6	NA	NA
1995-10-10	NA	NA	147	18.45	65	17.6	NA	NA
1995-10-11	NA	NA	172	18.65	85	17.6	NA	NA
1995-10-12	NA	NA	156	18.7	98	17.3	NA	NA
1995-10-13	NA	NA	114	18.65	80	16.9	NA	NA
1995-10-14	NA	NA	106	18.45	80	16.7	NA	NA
1995-10-15	NA	NA	155	18.25	75	16.7	NA	NA
1995-10-16	NA	NA	188	18.2	55	17	NA	NA
1995-10-17	NA	NA	163	18.2	50	17.1	NA	NA
1995-10-18	NA	NA	178	17.9	60	17	NA	NA
1995-10-19	NA	NA	160	17.85	48	16.9	NA	NA
1995-10-20	NA	NA	165	17.45	43	16.8	NA	NA
1995-10-21	NA	NA	157	16.9	45	16.4	NA	NA
1995-10-22	NA	NA	147	16.4	45	16.1	NA	NA
1995-10-23	NA	NA	135	15.9	42	15.7	NA	NA
1995-10-24	NA	NA	113	15.55	40	15.5	NA	NA
1995-10-25	NA	NA	131	15.65	45	15.4	NA	NA
1995-10-26	NA	NA	164	16.05	53	15.3	NA	NA
1995-10-27	NA	NA	169	16.45	55	15.7	NA	NA
1995-10-28	NA	NA	138	16.7	50	16.3	NA	NA
1995-10-29	NA	NA	111	16.95	47	16.7	NA	NA
1995-10-30	NA	NA	120	16.9	55	16.8	NA	NA
1995-10-31	NA	NA	139	16.75	70	16.7	NA	NA
1995-11-01	NA	NA	150	16.35	65	16.4	NA	NA
1995-11-02	NA	NA	133	15.8	65	15.8	NA	NA
1995-11-03	NA	NA	112	15.2	50	15	NA	NA
1995-11-04	NA	NA	111	14.55	60	14.4	NA	NA
1995-11-05	NA	NA	112	13.7	65	13.4	NA	NA
1995-11-06	NA	NA	107	12.75	70	11.7	NA	NA
1995-11-07	NA	NA	136	11.9	130	10.7	NA	NA
1995-11-08	NA	NA	142	11.2	145	9	NA	NA
1995-11-09	NA	NA	160	10.6	112	10.1	NA	NA
1995-11-10	NA	NA	142	10.45	100	10.5	NA	NA
1995-11-11	NA	NA	128	10.8	90	10.8	NA	NA
1995-11-12	NA	NA	134	11.55	85	11.7	NA	NA
1995-11-13	NA	NA	163	12.2	70	12.3	NA	NA
1995-11-14	NA	NA	295	12.3	90	12.3	NA	NA
1995-11-15	NA	NA	228	11.9	100	12	NA	NA
1995-11-16	NA	NA	196	11.6	85	12.1	NA	NA
1995-11-17	NA	NA	173	11.7	90	12.2	NA	NA
1995-11-18	NA	NA	159	11.6	120	12.1	NA	NA
1995-11-19	NA	NA	162	11.15	115	10.7	NA	NA
1995-11-20	NA	NA	143	10.55	100	9.4	NA	NA
1995-11-21	NA	NA	166	9.9	100	8.6	NA	NA
1995-11-22	NA	NA	185	9.65	140	8.7	NA	NA
1995-11-23	NA	NA	243	9.8	145	9.2	NA	NA
1995-11-24	NA	NA	254	10.2	160	10	NA	NA
1995-11-25	NA	NA	230	10.35	145	10.5	NA	NA
1995-11-26	NA	NA	196	10.15	120	10.7	NA	NA
1995-11-27	NA	NA	788	9.9	135	10.5	NA	NA
1995-11-28	NA	NA	588	9.4	150	9.9	NA	NA
1995-11-29	NA	NA	444	9.3	180	9.7	NA	NA
1995-11-30	NA	NA	327	9.1	165	9.2	NA	NA
1995-12-01	NA	NA	334	8.85	220	9.2	NA	NA
1995-12-02	NA	NA	282	8.75	190	9.9	NA	NA
1995-12-03	NA	NA	538	8.65	165	10.2	NA	NA
1995-12-04	NA	NA	1565	9.3	160	10.2	NA	NA
1995-12-05	NA	NA	1098	9.65	170	9.9	NA	NA
1995-12-06	NA	NA	779	9.05	190	9.1	NA	NA
1995-12-07	NA	NA	514	8.55	165	8.7	NA	NA
1995-12-08	NA	NA	354	8.3	170	8.2	NA	NA
1995-12-09	NA	NA	673	8.4	225	8.5	NA	NA
1995-12-10	NA	NA	803	8.7	245	8.7	NA	NA
1995-12-11	NA	NA	561	8.55	180	8.8	NA	NA
1995-12-12	NA	NA	481	8.4	180	8.4	NA	NA
1995-12-13	NA	NA	367	7.85	200	8	NA	NA
1995-12-14	NA	NA	381	7.05	225	7.3	NA	NA
1995-12-15	NA	NA	312	6.4	170	7	NA	NA
1995-12-16	NA	NA	302	6.45	195	7.2	NA	NA
1995-12-17	NA	NA	958	7.25	150	8.2	NA	NA
1995-12-18	NA	NA	1645	7.7	135	8.4	NA	NA
1995-12-19	NA	NA	900	8.25	145	8.4	NA	NA
1995-12-20	NA	NA	592	7.95	165	8.3	NA	NA
1995-12-21	NA	NA	521	7.65	200	7.7	NA	NA
1995-12-22	NA	NA	445	7.5	185	7.9	NA	NA
1995-12-23	NA	NA	411	7.65	190	8.5	NA	NA
1995-12-24	NA	NA	368	7.95	182	9.1	NA	NA
1995-12-25	NA	NA	472	8.35	190	9.7	NA	NA
1995-12-26	NA	NA	765	8.85	190	9.7	NA	NA
1995-12-27	NA	NA	829	8.9	190	9.5	NA	NA
1995-12-28	NA	NA	749	8.45	190	9.5	NA	NA
1995-12-29	NA	NA	741	8.7	190	9.5	NA	NA
1995-12-30	NA	NA	790	8.95	190	9.5	NA	NA
1995-12-31	NA	NA	741	9.25	190	9.5	NA	NA
1996-01-01	NA	NA	635	9.45	490	9.6	NA	NA
1996-01-02	NA	NA	638	9.6	550	9.9	NA	NA
1996-01-03	NA	NA	895	9.75	920	9.3	NA	NA
1996-01-04	NA	NA	845	9.4	920	8.4	NA	NA
1996-01-05	NA	NA	682	8.85	830	8.2	NA	NA
1996-01-06	NA	NA	676	8.5	680	8.4	NA	NA
1996-01-07	NA	NA	699	8.55	495	8.7	NA	NA
1996-01-08	NA	NA	635	8.5	440	8.9	NA	NA
1996-01-09	NA	NA	622	8.65	400	8.9	NA	NA
1996-01-10	NA	NA	1416	9.2	975	9	NA	NA
1996-01-11	NA	NA	2308	9.5	1420	9.5	NA	NA
1996-01-12	NA	NA	1306	9.65	1000	9.5	NA	NA
1996-01-13	NA	NA	1137	9.7	690	9.5	NA	NA
1996-01-14	NA	NA	1124	9.55	485	9.1	NA	NA
1996-01-15	NA	NA	950	9.9	390	9.4	NA	NA
1996-01-16	NA	NA	931	10.1	465	9.4	NA	NA
1996-01-17	NA	NA	812	10.2	430	9	NA	NA
1996-01-18	NA	NA	696	10	415	8.7	NA	NA
1996-01-19	NA	NA	592	9.65	440	7.9	NA	NA
1996-01-20	NA	NA	555	9.2	415	7.5	NA	NA
1996-01-21	NA	NA	499	8.9	275	7.5	NA	NA
1996-01-22	NA	NA	375	8.8	215	8.1	NA	NA
1996-01-23	NA	NA	1493	9.2	265	8.9	NA	NA
1996-01-24	NA	NA	2677	9.45	370	8.8	NA	NA
1996-01-25	NA	NA	1901	9.1	340	8.5	NA	NA
1996-01-26	NA	NA	1591	9.15	320	8.4	NA	NA
1996-01-27	NA	NA	1223	9.1	350	8.5	NA	NA
1996-01-28	NA	NA	1011	9	280	8.1	NA	NA
1996-01-29	NA	NA	1821	9.05	210	8.3	NA	NA
1996-01-30	NA	NA	1476	9.3	225	8.5	NA	NA
1996-01-31	NA	NA	946	9.05	220	8.3	NA	NA
1996-02-01	NA	NA	812	8.9502685	210	8.1	NA	NA
1996-02-02	NA	NA	790	8.838192	215	8.1	NA	NA
1996-02-03	NA	NA	731	8.7411105	215	8.4	NA	NA
1996-02-04	NA	NA	668	8.559639	210	8.1	NA	NA
1996-02-05	NA	NA	594	8.1894485	185	7.3	NA	NA
1996-02-06	NA	NA	545	7.8943775	245	6.9	NA	NA
1996-02-07	NA	NA	895	7.3532605	330	6.2	NA	NA
1996-02-08	NA	NA	1760	6.8930325	480	6.3	NA	NA
1996-02-09	NA	NA	1293	6.5996025	520	6.6	NA	NA
1996-02-10	NA	NA	952	6.8136675	490	6.9	NA	NA
1996-02-11	NA	NA	789	7.032965	320	7.1	NA	NA
1996-02-12	NA	NA	770	7.3138275	290	7.7	NA	NA
1996-02-13	NA	NA	981	7.6777585	490	8	NA	NA
1996-02-14	NA	NA	1103	7.8129395	530	7.5	NA	NA
1996-02-15	NA	NA	978	7.5772715	465	7.1	NA	NA
1996-02-16	NA	NA	795	7.0504235	430	6.5	NA	NA
1996-02-17	NA	NA	722	6.7896745	415	6.5	NA	NA
1996-02-18	NA	NA	645	6.982662	300	6.8	NA	NA
1996-02-19	NA	NA	597	7.2815515	250	7.5	NA	NA
1996-02-20	NA	NA	890	6.955691	380	7.2	NA	NA
1996-02-21	NA	NA	864	6.417816	490	6	NA	NA
1996-02-22	NA	NA	783	5.7336805	475	5.4	NA	NA
1996-02-23	NA	NA	708	5.370851	440	5.5	NA	NA
1996-02-24	NA	NA	1227	5.499812	420	5.8	NA	NA
1996-02-25	NA	NA	976	6.220118	370	6.4	NA	NA
1996-02-26	NA	NA	745	7.0348725	250	7	NA	NA
1996-02-27	NA	NA	2134	7.3253525	340	7.6	NA	NA
1996-02-28	NA	NA	1499	7.379669	395	7.2	NA	NA
1996-03-01	NA	NA	940	7.8658325	340	7.4	NA	NA
1996-03-02	NA	NA	804	8.2633065	365	7.5	NA	NA
1996-03-03	NA	NA	713	8.2031185	290	6.8	NA	NA
1996-03-04	NA	NA	665	7.9177145	250	6.6	NA	NA
1996-03-05	NA	NA	648	7.933966	350	6.6	NA	NA
1996-03-06	NA	NA	609	7.972418	350	6	NA	NA
1996-03-07	NA	NA	576	8.080705	340	6.4	NA	NA
1996-03-08	NA	NA	534	8.251301	330	6.5	NA	NA
1996-03-09	NA	NA	500	8.448562	290	7	NA	NA
1996-03-10	NA	NA	449	8.7198495	205	7.5	NA	NA
1996-03-11	NA	NA	422	8.9701475	175	8	NA	NA
1996-03-12	NA	NA	436	8.9769005	200	8	NA	NA
1996-03-13	NA	NA	454	9.0832215	250	7.7	NA	NA
1996-03-14	NA	NA	434	9.3544655	285	7.4	NA	NA
1996-03-15	NA	NA	472	9.4874745	285	7.4	NA	NA
1996-03-16	NA	NA	940	9.284364	290	7.3	NA	NA
1996-03-17	NA	NA	1199	8.827502	230	7.6	NA	NA
1996-03-18	NA	NA	983	9.223491	175	8.4	NA	NA
1996-03-19	NA	NA	705	9.329429	190	9.1	NA	NA
1996-03-20	NA	NA	631	9.814551	165	9.5	NA	NA
1996-03-21	NA	NA	583	10.45995	165	9.7	NA	NA
1996-03-22	NA	NA	541	10.90268	165	10	NA	NA
1996-03-23	NA	NA	511	11.36765	205	11	NA	NA
1996-03-24	NA	NA	477	11.79262	160	11	NA	NA
1996-03-25	NA	NA	494	12.06849	140	11	NA	NA
1996-03-26	NA	NA	568	12.382435	190	11.8	NA	NA
1996-03-27	NA	NA	613	11.901185	160	11	NA	NA
1996-03-28	NA	NA	749	11.44988	185	10.7	NA	NA
1996-03-29	NA	NA	749	11.33196	165	10	NA	NA
1996-03-30	NA	NA	630	11.213935	150	9.9	NA	NA
1996-03-31	NA	NA	544	11.11927	130	9.9	NA	NA
1996-04-01	NA	NA	471	11.25	120	10	NA	NA
1996-04-02	NA	NA	624	11.5	130	10.4	NA	NA
1996-04-03	NA	NA	707	10.95	180	10.5	NA	NA
1996-04-04	NA	NA	588	10.15	160	9.4	NA	NA
1996-04-05	NA	NA	512	10.1	155	9.1	NA	NA
1996-04-06	NA	NA	460	10.55	140	9.6	NA	NA
1996-04-07	NA	NA	409	11	140	10.5	NA	NA
1996-04-08	NA	NA	363	11.55	130	11.1	NA	NA
1996-04-09	NA	NA	337	12.25	122	11.5	NA	NA
1996-04-10	NA	NA	390	12.75	145	12.7	NA	NA
1996-04-11	NA	NA	348	13.4	155	12.9	NA	NA
1996-04-12	NA	NA	393	13.95	160	13.1	NA	NA
1996-04-13	NA	NA	375	14.05	150	13	NA	NA
1996-04-14	NA	NA	389	14.1	117	13	NA	NA
1996-04-15	NA	NA	344	13.75	100	13	NA	NA
1996-04-16	NA	NA	384	13.8	95	14	NA	NA
1996-04-17	NA	NA	443	13.95	105	14	NA	NA
1996-04-18	NA	NA	649	13.7	115	14	NA	NA
1996-04-19	NA	NA	513	13.75	125	15	NA	NA
1996-04-20	NA	NA	470	14	120	15	NA	NA
1996-04-21	NA	NA	378	14.25	100	15	NA	NA
1996-04-22	NA	NA	334	14.9	80	16	NA	NA
1996-04-23	NA	NA	455	15	110	16	NA	NA
1996-04-24	NA	NA	475	14.55	185	16	NA	NA
1996-04-25	NA	NA	482	13.95	160	15	NA	NA
1996-04-26	NA	NA	493	14.25	130	14.3	NA	NA
1996-04-27	NA	NA	440	14.6	120	14.5	NA	NA
1996-04-28	NA	NA	438	14.5	105	14.9	NA	NA
1996-04-29	NA	NA	434	14.4	98	15	NA	NA
1996-04-30	NA	NA	807	14	105	16	NA	NA
1996-05-01	NA	NA	809	13.5	115	15.8	NA	NA
1996-05-02	NA	NA	590	13.45	95	15.8	NA	NA
1996-05-03	NA	NA	546	13.65	110	15.2	NA	NA
1996-05-04	NA	NA	566	14.1	145	14.8	NA	NA
1996-05-05	NA	NA	424	14.85	135	14.7	NA	NA
1996-05-06	NA	NA	505	15.55	125	15.5	NA	NA
1996-05-07	NA	NA	545	15.85	125	16.4	NA	NA
1996-05-08	NA	NA	610	15.55	180	16.1	NA	NA
1996-05-09	NA	NA	783	15.25	185	15	NA	NA
1996-05-10	NA	NA	865	15.2	230	13.6	NA	NA
1996-05-11	NA	NA	818	14.55	180	13	NA	NA
1996-05-12	NA	NA	857	13.8	150	12.6	NA	NA
1996-05-13	NA	NA	909	13.05	120	13	NA	NA
1996-05-14	NA	NA	724	13	120	13	NA	NA
1996-05-15	NA	NA	625	15.5	130	14	NA	NA
1996-05-16	NA	NA	568	15.1	110	15	NA	NA
1996-05-17	NA	NA	511	15.95	105	16	NA	NA
1996-05-18	NA	NA	541	16.8	135	17	NA	NA
1996-05-19	NA	NA	619	17.05	245	17	NA	NA
1996-05-20	NA	NA	617	16.45	310	15	NA	NA
1996-05-21	NA	NA	574	15.4	305	13	NA	NA
1996-05-22	NA	NA	490	15	300	13	NA	NA
1996-05-23	NA	NA	431	15.85	283	13	NA	NA
1996-05-24	NA	NA	413	16.9	275	14	NA	NA
1996-05-25	NA	NA	437	17.9	225	15	NA	NA
1996-05-26	NA	NA	433	18.4	170	15.3	NA	NA
1996-05-27	NA	NA	398	18.35	150	16.1	NA	NA
1996-05-28	NA	NA	369	18.15	140	16.4	NA	NA
1996-05-29	NA	NA	324	18.1	145	17	NA	NA
1996-05-30	NA	NA	330	18.65	155	18	NA	NA
1996-05-31	NA	NA	386	19.25	155	18	NA	NA
1996-06-01	NA	NA	364	18.25	145	17	NA	NA
1996-06-02	NA	NA	394	17.1	135	16.3	NA	NA
1996-06-03	NA	NA	504	16.05	120	15.9	NA	NA
1996-06-04	NA	NA	503	15.25	123	16	NA	NA
1996-06-05	NA	NA	418	16.4	135	17.4	NA	NA
1996-06-06	NA	NA	374	17.9	135	18.7	NA	NA
1996-06-07	NA	NA	343	19.4	135	19.9	NA	NA
1996-06-08	NA	NA	334	20.45	140	20.8	NA	NA
1996-06-09	NA	NA	307	21	120	20.5	NA	NA
1996-06-10	NA	NA	264	21.4	105	21.2	NA	NA
1996-06-11	NA	NA	259	21.8	110	22.2	NA	NA
1996-06-12	NA	NA	264	22.2	120	23.2	NA	NA
1996-06-13	NA	NA	251	22.65	120	24	NA	NA
1996-06-14	NA	NA	228	22.95	110	23	NA	NA
1996-06-15	NA	NA	205	23.15	100	23	NA	NA
1996-06-16	NA	NA	173	23.5	70	24	NA	NA
1996-06-17	NA	NA	181	24.1	70	24	NA	NA
1996-06-18	NA	NA	188	24.45	65	25	NA	NA
1996-06-19	NA	NA	194	24.45	80	25	NA	NA
1996-06-20	NA	NA	194	24.35	80	25	NA	NA
1996-06-21	NA	NA	180	23.85	115	24	NA	NA
1996-06-22	NA	NA	213	22.6	115	22	NA	NA
1996-06-23	NA	NA	275	21.05	90	21	NA	NA
1996-06-24	NA	NA	205	19.95	75	20	NA	NA
1996-06-25	NA	NA	209	19.55	80	19	NA	NA
1996-06-26	NA	NA	208	19.15	85	18.9	NA	NA
1996-06-27	NA	NA	183	19.25	80	19.3	NA	NA
1996-06-28	NA	NA	163	19.85	77	20	NA	NA
1996-06-29	NA	NA	154	20.6	60	21	NA	NA
1996-06-30	NA	NA	143	20.95	55	21	NA	NA
1996-07-01	NA	NA	136	21.05	48	21.6	NA	NA
1996-07-02	NA	NA	114	21.15	45	21.3	NA	NA
1996-07-03	NA	NA	134	20.85	48	21.1	NA	NA
1996-07-04	NA	NA	117	21.25	48	21	NA	NA
1996-07-05	NA	NA	139	21.75	60	21.3	NA	NA
1996-07-06	NA	NA	158	21.57	80	21	NA	NA
1996-07-07	NA	NA	169	21.2	100	20.9	NA	NA
1996-07-08	NA	NA	171	19.95	85	19.8	NA	NA
1996-07-09	NA	NA	323	18.75	85	19.3	NA	NA
1996-07-10	NA	NA	230	18.65	90	19.4	NA	NA
1996-07-11	NA	NA	203	18.7	100	19.3	NA	NA
1996-07-12	NA	NA	158	19.5	90	19.8	NA	NA
1996-07-13	NA	NA	143	20.55	80	20	NA	NA
1996-07-14	NA	NA	122	21.95	65	22	NA	NA
1996-07-15	NA	NA	103	24.6	55	24	NA	NA
1996-07-16	NA	NA	85	24.2	60	25	NA	NA
1996-07-17	NA	NA	110	25.25	56	26	NA	NA
1996-07-18	NA	NA	139	26.25	62	27	NA	NA
1996-07-19	NA	NA	129	26.5	70	27	NA	NA
1996-07-20	NA	NA	108	26.45	60	27	NA	NA
1996-07-21	NA	NA	106	26.4	55	27	NA	NA
1996-07-22	NA	NA	85	26.65	48	27	NA	NA
1996-07-23	NA	NA	76	26.5	45	26	NA	NA
1996-07-24	NA	NA	88	26.35	40	25	NA	NA
1996-07-25	NA	NA	78	26.15	45	25	NA	NA
1996-07-26	NA	NA	70	26.1	48	25.1	NA	NA
1996-07-27	NA	NA	112	25.9	43	25.3	NA	NA
1996-07-28	NA	NA	272	25.65	40	25.3	NA	NA
1996-07-29	NA	NA	239	24.8	40	25	NA	NA
1996-07-30	NA	NA	175	23.95	38	25	NA	NA
1996-07-31	NA	NA	187	24.2	38	25	NA	NA
1996-08-01	NA	NA	71	24.1	38	24.9	NA	NA
1996-08-02	NA	NA	93	24.05	38	25.2	NA	NA
1996-08-03	NA	NA	113	24.05	38	24.3	NA	NA
1996-08-04	NA	NA	116	24.15	38	25	NA	NA
1996-08-05	NA	NA	152	24.2	34	24.6	NA	NA
1996-08-06	NA	NA	117	24.1	36	23.7	NA	NA
1996-08-07	NA	NA	110	23.85	40	23	NA	NA
1996-08-08	NA	NA	128	23.85	45	23.2	NA	NA
1996-08-09	NA	NA	179	24.1	43	23.7	NA	NA
1996-08-10	NA	NA	174	24.75	40	24.6	NA	NA
1996-08-11	NA	NA	136	24.45	40	23.9	NA	NA
1996-08-12	NA	NA	113	23.7	42	23.5	NA	NA
1996-08-13	NA	NA	104	23.25	46	23	NA	NA
1996-08-14	NA	NA	107	23.2	45	23	NA	NA
1996-08-15	NA	NA	96	23.4	40	23	NA	NA
1996-08-16	NA	NA	74	23.65	40	23	NA	NA
1996-08-17	NA	NA	59	24.05	36	24	NA	NA
1996-08-18	NA	NA	50	24.5	35	24	NA	NA
1996-08-19	NA	NA	53	24.8	34	25	NA	NA
1996-08-20	NA	NA	45	25.15	40	24	NA	NA
1996-08-21	NA	NA	89	25.25	55	24	NA	NA
1996-08-22	NA	NA	168	24.75	58	23	NA	NA
1996-08-23	NA	NA	151	24.35	55	23	NA	NA
1996-08-24	NA	NA	104	23.75	50	22	NA	NA
1996-08-25	NA	NA	89	23.3	45	22	NA	NA
1996-08-26	NA	NA	87	22.95	42	21.4	NA	NA
1996-08-27	NA	NA	89	22.45	42	21	NA	NA
1996-08-28	NA	NA	142	21.9	43	20.9	NA	NA
1996-08-29	NA	NA	198	21.2	44	21	NA	NA
1996-08-30	NA	NA	155	20.55	43	20	NA	NA
1996-08-31	NA	NA	141	20.3	42	20	NA	NA
1996-09-01	NA	NA	130	20.433545	42	19.8	NA	NA
1996-09-02	NA	NA	101	20.354935	40	20	NA	NA
1996-09-03	NA	NA	82	20.45809	35	19.6	NA	NA
1996-09-04	NA	NA	97	20.447445	48	19.5	NA	NA
1996-09-05	NA	NA	92	20.686175	38	19.8	NA	NA
1996-09-06	NA	NA	90	21.0079	45	20.1	NA	NA
1996-09-07	NA	NA	80	21.189285	36	20.6	NA	NA
1996-09-08	NA	NA	74	21.300715	38	20.7	NA	NA
1996-09-09	NA	NA	100	21.2816	47	20.5	NA	NA
1996-09-10	NA	NA	72	21.078795	35	20.1	NA	NA
1996-09-11	NA	NA	94	20.9868	52	19.7	NA	NA
1996-09-12	NA	NA	85	20.487525	75	19.3	NA	NA
1996-09-13	NA	NA	97	20.025105	85	19	NA	NA
1996-09-14	NA	NA	97	19.89023	95	18	NA	NA
1996-09-15	NA	NA	78	19.808495	85	18	NA	NA
1996-09-16	NA	NA	65	19.617905	80	17	NA	NA
1996-09-17	NA	NA	89	19.51514	70	17	NA	NA
1996-09-18	NA	NA	112	19.337465	90	17	NA	NA
1996-09-19	NA	NA	182	18.990125	100	17	NA	NA
1996-09-20	NA	NA	248	18.649745	105	17	NA	NA
1996-09-21	NA	NA	249	18.19661	105	16	NA	NA
1996-09-22	NA	NA	194	17.704785	110	16	NA	NA
1996-09-23	NA	NA	124	17.25149	100	15	NA	NA
1996-09-24	NA	NA	121	17.242375	115	15	NA	NA
1996-09-25	NA	NA	162	17.09574	130	16	NA	NA
1996-09-26	NA	NA	200	17.145495	150	15.9	NA	NA
1996-09-27	NA	NA	225	17.15383	153	16	NA	NA
1996-09-28	NA	NA	197	17.390925	140	15.9	NA	NA
1996-09-29	NA	NA	188	17.446485	110	16	NA	NA
1996-09-30	NA	NA	154	17.52468	100	16	NA	NA
1996-10-01	NA	NA	155	17.59655	100	16.3	NA	NA
1996-10-02	NA	NA	195	17.37339	180	16.3	NA	NA
1996-10-03	NA	NA	208	17.02184	175	15.3	NA	NA
1996-10-04	NA	NA	247	16.750645	140	14.7	NA	NA
1996-10-05	NA	NA	230	16.533905	125	14.5	NA	NA
1996-10-06	NA	NA	193	16.15627	115	14.4	NA	NA
1996-10-07	NA	NA	202	15.4898	90	14.1	NA	NA
1996-10-08	NA	NA	193	14.679365	120	13.4	NA	NA
1996-10-09	NA	NA	229	14.29422	125	13.5	NA	NA
1996-10-10	NA	NA	197	14.470185	120	13.5	NA	NA
1996-10-11	NA	NA	186	14.616285	110	14	NA	NA
1996-10-12	NA	NA	169	14.68691	90	14.3	NA	NA
1996-10-13	NA	NA	146	14.68519	75	14	NA	NA
1996-10-14	NA	NA	126	14.91284	60	15	NA	NA
1996-10-15	NA	NA	1522	15.363195	55	15	NA	NA
1996-10-16	NA	NA	1423	14.874095	105	15	NA	NA
1996-10-17	NA	NA	889	13.790765	118	15	NA	NA
1996-10-18	NA	NA	688	13.145635	125	14	NA	NA
1996-10-19	NA	NA	521	12.71228	125	14	NA	NA
1996-10-20	NA	NA	415	12.839655	104	13	NA	NA
1996-10-21	NA	NA	332	13.137825	80	14	NA	NA
1996-10-22	NA	NA	329	13.480345	70	14	NA	NA
1996-10-23	NA	NA	311	13.908395	90	15	NA	NA
1996-10-24	NA	NA	276	13.97235	78	15	NA	NA
1996-10-25	NA	NA	226	13.921635	77	15	NA	NA
1996-10-26	NA	NA	235	13.985935	78	14.6	NA	NA
1996-10-27	NA	NA	193	14.045955	74	14.5	NA	NA
1996-10-28	NA	NA	177	14.070095	60	14.4	NA	NA
1996-10-29	NA	NA	204	14.02476	62	15	NA	NA
1996-10-30	NA	NA	209	13.954875	115	14	NA	NA
1996-10-31	NA	NA	215	13.742145	125	13	NA	NA
1996-11-01	NA	NA	218	13.35713	130	12.8	NA	NA
1996-11-02	NA	NA	174	13.26956	100	12.8	NA	NA
1996-11-03	NA	NA	139	13.387095	76	13.1	NA	NA
1996-11-04	NA	NA	138	13.35588	65	13	NA	NA
1996-11-05	NA	NA	187	13.197085	70	13.1	NA	NA
1996-11-06	NA	NA	192	13.14337	110	13	NA	NA
1996-11-07	NA	NA	124	13.27357	108	12.9	NA	NA
1996-11-08	NA	NA	181	13.319345	105	12.7	NA	NA
1996-11-09	NA	NA	165	13.33152	107	12.6	NA	NA
1996-11-10	NA	NA	148	13.008795	100	12.3	NA	NA
1996-11-11	NA	NA	128	12.648935	87	12	NA	NA
1996-11-12	NA	NA	165	12.39516	88	11.6	NA	NA
1996-11-13	NA	NA	381	11.993155	140	11	NA	NA
1996-11-14	NA	NA	854	11.70389	155	11	NA	NA
1996-11-15	NA	NA	515	10.70388	145	10	NA	NA
1996-11-16	NA	NA	371	9.8021135	135	9.7	NA	NA
1996-11-17	NA	NA	381	9.2197285	125	9	NA	NA
1996-11-18	NA	NA	368	8.8781255	115	9.1	NA	NA
1996-11-19	NA	NA	587	8.450724	135	9	NA	NA
1996-11-20	NA	NA	550	8.062495	182	8.6	NA	NA
1996-11-21	NA	NA	961	8.1358	230	8.9	NA	NA
1996-11-22	NA	NA	867	8.2884315	300	9.5	NA	NA
1996-11-23	NA	NA	897	8.416726	325	9.3	NA	NA
1996-11-24	NA	NA	875	8.380954	245	9.1	NA	NA
1996-11-25	NA	NA	734	8.335658	180	8.6	NA	NA
1996-11-26	NA	NA	1838	8.491055	145	8.6	NA	NA
1996-11-27	NA	NA	1696	8.9137815	420	9.4	NA	NA
1996-11-28	NA	NA	1929	9.023251	515	9.2	NA	NA
1996-11-29	NA	NA	1369	8.7170675	530	8.9	NA	NA
1996-11-30	NA	NA	1278	8.772593	520	9.2	NA	NA
1996-12-01	NA	NA	3390	9.0305185	690	9.4	NA	NA
1996-12-02	NA	NA	3686	9.4975145	770	9.4	NA	NA
1996-12-03	NA	NA	1945	9.5891065	690	9.1	NA	NA
1996-12-04	NA	NA	1249	9.2972605	540	8.6	NA	NA
1996-12-05	NA	NA	1174	9.002233	600	8.5	NA	NA
1996-12-06	NA	NA	1780	9.2012545	915	9.3	NA	NA
1996-12-07	NA	NA	2476	9.753425	700	9.7	NA	NA
1996-12-08	NA	NA	4540	9.9467565	475	9.5	NA	NA
1996-12-09	NA	NA	4026	9.9673385	380	9.4	NA	NA
1996-12-10	NA	NA	3235	10.150695	420	9.1	NA	NA
1996-12-11	NA	NA	1916	9.743599	380	8.6	NA	NA
1996-12-12	NA	NA	1351	9.446139	385	8.3	NA	NA
1996-12-13	NA	NA	1184	9.6010625	380	8.7	NA	NA
1996-12-14	NA	NA	1085	9.7679805	390	9	NA	NA
1996-12-15	NA	NA	1030	9.618217	300	8.8	NA	NA
1996-12-16	NA	NA	950	9.3881315	230	8.5	NA	NA
1996-12-17	NA	NA	810	9.147606	350	7.9	NA	NA
1996-12-18	NA	NA	721	8.811813	360	7.5	NA	NA
1996-12-19	NA	NA	663	8.9403165	240	8	NA	NA
1996-12-20	NA	NA	813	9.1215195	230	8.5	NA	NA
1996-12-21	NA	NA	877	9.2129655	220	8.8	NA	NA
1996-12-22	NA	NA	744	9.454484	180	8.6	NA	NA
1996-12-23	NA	NA	784	9.818314	165	8.8	NA	NA
1996-12-24	NA	NA	843	10.110485	200	9.4	NA	NA
1996-12-25	NA	NA	822	10.1653685	255	9.6	NA	NA
1996-12-26	NA	NA	754	9.363935	210	8.9	NA	NA
1996-12-27	NA	NA	696	8.0377665	200	7.2	NA	NA
1996-12-28	NA	NA	666	6.9479825	230	6	NA	NA
1996-12-29	NA	NA	635	5.937049	345	4.7	NA	NA
1996-12-30	NA	NA	617	5.1221365	380	4.6	NA	NA
1996-12-31	NA	NA	586	4.552678	365	4.5	NA	NA
1997-01-01	NA	NA	577	4.25	390	4.7	NA	NA
1997-01-02	NA	NA	505	4.05	410	4.8	NA	NA
1997-01-03	NA	NA	576	4.25	490	5.2	NA	NA
1997-01-04	NA	NA	1121	4.35	420	5.4	NA	NA
1997-01-05	NA	NA	1275	4.55	375	5.1	NA	NA
1997-01-06	NA	NA	1075	4.95	265	5.3	NA	NA
1997-01-07	NA	NA	923	5.2	230	5.5	NA	NA
1997-01-08	NA	NA	810	5.2	255	5.3	NA	NA
1997-01-09	NA	NA	905	5.5	280	5.3	NA	NA
1997-01-10	NA	NA	979	5.8	270	5.6	NA	NA
1997-01-11	NA	NA	1022	5.95	330	5.8	NA	NA
1997-01-12	NA	NA	801	5.95	295	5.8	NA	NA
1997-01-13	NA	NA	673	5.85	230	5.6	NA	NA
1997-01-14	NA	NA	666	5.7	255	5.3	NA	NA
1997-01-15	NA	NA	644	5.75	310	4.8	NA	NA
1997-01-16	NA	NA	585	6	270	5	NA	NA
1997-01-17	NA	NA	564	6.3	265	5.2	NA	NA
1997-01-18	NA	NA	761	6.8	205	5.7	NA	NA
1997-01-19	NA	NA	950	7.4	160	6.5	NA	NA
1997-01-20	NA	NA	805	7.85	160	7.2	NA	NA
1997-01-21	NA	NA	811	8.4	160	7.8	NA	NA
1997-01-22	NA	NA	873	9.05	170	8.4	NA	NA
1997-01-23	NA	NA	880	9.55	155	8.7	NA	NA
1997-01-24	NA	NA	849	9.7	135	9	NA	NA
1997-01-25	NA	NA	748	9.85	120	9.3	NA	NA
1997-01-26	NA	NA	668	9.75	110	9.5	NA	NA
1997-01-27	NA	NA	591	9.4	105	9.4	NA	NA
1997-01-28	NA	NA	602	8.85	245	8.4	NA	NA
1997-01-29	NA	NA	553	8.3	180	6.5	NA	NA
1997-01-30	NA	NA	542	7.95	160	5.9	NA	NA
1997-01-31	NA	NA	492	7.9	160	5.8	NA	NA
1997-02-01	NA	NA	513	7.8	205	5.7	NA	NA
1997-02-02	NA	NA	471	7.75	185	5.8	NA	NA
1997-02-03	NA	NA	407	7.9	148	6.4	NA	NA
1997-02-04	NA	NA	457	7.8	235	6.8	NA	NA
1997-02-05	NA	NA	458	7.65	245	6.4	NA	NA
1997-02-06	NA	NA	427	7.8	200	6.4	NA	NA
1997-02-07	NA	NA	429	7.8	205	6.4	NA	NA
1997-02-08	NA	NA	407	7.95	190	6.1	NA	NA
1997-02-09	NA	NA	331	7.9	145	6.2	NA	NA
1997-02-10	NA	NA	292	7.7	115	6	NA	NA
1997-02-11	NA	NA	330	7.95	130	6.7	NA	NA
1997-02-12	NA	NA	366	8.25	135	7.8	NA	NA
1997-02-13	NA	NA	379	8.6	135	8.1	NA	NA
1997-02-14	NA	NA	390	8.9	160	8.7	NA	NA
1997-02-15	NA	NA	589	9.1	325	9.2	NA	NA
1997-02-16	NA	NA	1068	8.8	380	8.8	NA	NA
1997-02-17	NA	NA	724	8.75	260	8.8	NA	NA
1997-02-18	NA	NA	596	8.9	205	8.7	NA	NA
1997-02-19	NA	NA	552	9.15	190	9	NA	NA
1997-02-20	NA	NA	501	9.25	215	9.3	NA	NA
1997-02-21	NA	NA	455	9.55	205	9.2	NA	NA
1997-02-22	NA	NA	412	9.9	190	9	NA	NA
1997-02-23	NA	NA	388	10	150	9.2	NA	NA
1997-02-24	NA	NA	372	10.15	142	9	NA	NA
1997-02-25	NA	NA	361	10.7	193	9.7	NA	NA
1997-02-26	NA	NA	375	11.2	258	10	NA	NA
1997-02-27	NA	NA	356	11.15	222	9.4	NA	NA
1997-02-28	NA	NA	337	10.95	228	9.2	NA	NA
1997-03-01	NA	NA	313	10.9	222	8.9	NA	NA
1997-03-02	NA	NA	278	10.9	188	8.6	NA	NA
1997-03-03	NA	NA	251	11.1	165	9	NA	NA
1997-03-04	NA	NA	314	11.35	185	9.7	NA	NA
1997-03-05	NA	NA	299	11.5	220	9.7	NA	NA
1997-03-06	NA	NA	293	11.6	200	9.6	NA	NA
1997-03-07	NA	NA	295	11.8	180	9.7	NA	NA
1997-03-08	NA	NA	263	12.1	160	9.8	NA	NA
1997-03-09	NA	NA	253	12.35	125	10	NA	NA
1997-03-10	NA	NA	222	12.4	120	10.3	NA	NA
1997-03-11	NA	NA	245	12.55	135	10.9	NA	NA
1997-03-12	NA	NA	279	12.7	155	11.2	NA	NA
1997-03-13	NA	NA	233	12.8	143	10.7	NA	NA
1997-03-14	NA	NA	252	12.75	130	10.6	NA	NA
1997-03-15	NA	NA	275	12.7	129	10.5	NA	NA
1997-03-16	NA	NA	225	12.9	124	10.6	NA	NA
1997-03-17	NA	NA	204	13.35	95	11.3	NA	NA
1997-03-18	NA	NA	212	13.85	97	12.1	NA	NA
1997-03-19	NA	NA	236	14	122	12.1	NA	NA
1997-03-20	NA	NA	230	13.6	120	12.2	NA	NA
1997-03-21	NA	NA	223	13.35	110	11.8	NA	NA
1997-03-22	NA	NA	193	13.3	105	11.5	NA	NA
1997-03-23	NA	NA	215	13.25	95	11.7	NA	NA
1997-03-24	NA	NA	214	13.25	90	11.8	NA	NA
1997-03-25	NA	NA	238	13.05	90	11.8	NA	NA
1997-03-26	NA	NA	282	12.9	125	11.9	NA	NA
1997-03-27	NA	NA	236	13.1	135	12.3	NA	NA
1997-03-28	NA	NA	228	13.4	145	12.2	NA	NA
1997-03-29	NA	NA	181	13.4	120	11.5	NA	NA
1997-03-30	NA	NA	172	13	100	11.4	NA	NA
1997-03-31	NA	NA	171	13.25	95	12.1	NA	NA
1997-04-01	NA	NA	175	13.7	80	12.4	NA	NA
1997-04-02	NA	NA	177	14.25	85	13.2	NA	NA
1997-04-03	NA	NA	196	14.85	112	13.8	NA	NA
1997-04-04	NA	NA	187	15.05	110	14.2	NA	NA
1997-04-05	NA	NA	179	14.9	125	13.7	NA	NA
1997-04-06	NA	NA	151	14.65	105	13.2	NA	NA
1997-04-07	NA	NA	150	15.05	80	13.8	NA	NA
1997-04-08	NA	NA	143	15.45	70	13.8	NA	NA
1997-04-09	NA	NA	176	15.6	76	14.2	NA	NA
1997-04-10	NA	NA	163	15.8	91	15.1	NA	NA
1997-04-11	NA	NA	160	16.05	83	15.7	NA	NA
1997-04-12	NA	NA	158	16.2	70	16.2	NA	NA
1997-04-13	NA	NA	152	16.55	56	16	NA	NA
1997-04-14	NA	NA	135	16.75	56	15.9	NA	NA
1997-04-15	NA	NA	110	17	56	16.1	NA	NA
1997-04-16	NA	NA	137	17.1	56	16.2	NA	NA
1997-04-17	NA	NA	124	17.35	68	16.1	NA	NA
1997-04-18	NA	NA	135	17.1	82	16	NA	NA
1997-04-19	NA	NA	152	16.6	110	15.8	NA	NA
1997-04-20	NA	NA	132	16.15	86	15.2	NA	NA
1997-04-21	NA	NA	123	15.75	87	14.5	NA	NA
1997-04-22	NA	NA	87	15.6	92	14	NA	NA
1997-04-23	NA	NA	123	15.85	85	13.9	NA	NA
1997-04-24	NA	NA	121	15.95	76	14.3	NA	NA
1997-04-25	NA	NA	113	16.3	70	14.6	NA	NA
1997-04-26	NA	NA	113	16.7	78	15.2	NA	NA
1997-04-27	NA	NA	127	17.3	67	15.4	NA	NA
1997-04-28	NA	NA	147	17.6	64	16	NA	NA
1997-04-29	NA	NA	246	17.2	64	15.8	NA	NA
1997-04-30	NA	NA	0	16.7	73	15.9	NA	NA
1997-05-01	NA	NA	266	16.7	65	16.4	NA	NA
1997-05-02	NA	NA	172	16.95	57	17.1	NA	NA
1997-05-03	NA	NA	167	17.65	41	17.6	NA	NA
1997-05-04	NA	NA	156	18.35	38	18	NA	NA
1997-05-05	NA	NA	204	19.1	44	19.1	NA	NA
1997-05-06	NA	NA	338	18.85	65	19.1	NA	NA
1997-05-07	NA	NA	301	17.3	82	18.1	NA	NA
1997-05-08	NA	NA	245	15.75	86	17	NA	NA
1997-05-09	NA	NA	226	15.05	86	15.4	NA	NA
1997-05-10	NA	NA	235	15.45	90	14.6	NA	NA
1997-05-11	NA	NA	211	16.35	110	14.9	NA	NA
1997-05-12	NA	NA	238	16.75	120	15.2	NA	NA
1997-05-13	NA	NA	306	16.95	110	15.2	NA	NA
1997-05-14	NA	NA	316	17.05	107	15.6	NA	NA
1997-05-15	NA	NA	258	17.3	113	16.4	NA	NA
1997-05-16	NA	NA	224	17.75	105	17.2	NA	NA
1997-05-17	NA	NA	200	18.1	95	18.3	NA	NA
1997-05-18	NA	NA	273	18.4	100	18.4	NA	NA
1997-05-19	NA	NA	281	18.8	122	18.2	NA	NA
1997-05-20	NA	NA	232	19.05	98	18.2	NA	NA
1997-05-21	NA	NA	258	19.1	122	18.1	NA	NA
1997-05-22	NA	NA	231	19	127	17.8	NA	NA
1997-05-23	NA	NA	208	19	133	17.6	NA	NA
1997-05-24	NA	NA	163	19.75	129	17.9	NA	NA
1997-05-25	NA	NA	164	20.4	104	18.1	NA	NA
1997-05-26	NA	NA	161	20.7	98	18.8	NA	NA
1997-05-27	NA	NA	171	21.15	105	19.9	NA	NA
1997-05-28	NA	NA	162	22	125	21.2	NA	NA
1997-05-29	NA	NA	143	22.9	118	21.6	NA	NA
1997-05-30	NA	NA	145	23.4	113	21.6	NA	NA
1997-05-31	NA	NA	175	23.5	90	21.9	NA	NA
1997-06-01	NA	NA	174	22.95	72	22	NA	NA
1997-06-02	NA	NA	214	21.8	65	20.8	NA	NA
1997-06-03	NA	NA	181	20.9	68	21	NA	NA
1997-06-04	NA	NA	177	21.15	80	20.8	NA	NA
1997-06-05	NA	NA	135	21.4	87	20.6	NA	NA
1997-06-06	NA	NA	191	21.65	87	21.3	NA	NA
1997-06-07	NA	NA	170	22	90	21.7	NA	NA
1997-06-08	NA	NA	150	22.35	105	21.9	NA	NA
1997-06-09	NA	NA	142	22.55	100	21.9	NA	NA
1997-06-10	NA	NA	115	22.9	83	22.3	NA	NA
1997-06-11	NA	NA	141	23.2	98	22.3	NA	NA
1997-06-12	NA	NA	120	23.4	91	23	NA	NA
1997-06-13	NA	NA	138	23.75	110	22.9	NA	NA
1997-06-14	NA	NA	123	23.75	116	22.1	NA	NA
1997-06-15	NA	NA	128	23.55	98	21.3	NA	NA
1997-06-16	NA	NA	93	23.5	86	20.5	NA	NA
1997-06-17	NA	NA	108	23.1	65	20.1	NA	NA
1997-06-18	NA	NA	136	23.25	63	20.6	NA	NA
1997-06-19	NA	NA	145	22.85	73	21.3	NA	NA
1997-06-20	NA	NA	141	22.5	75	21.1	NA	NA
1997-06-21	NA	NA	140	22.15	73	21.3	NA	NA
1997-06-22	NA	NA	135	21.8	81	20.4	NA	NA
1997-06-23	NA	NA	133	21.2	91	19.8	NA	NA
1997-06-24	NA	NA	116	20.75	85	19.4	NA	NA
1997-06-25	NA	NA	92	20.45	90	19.1	NA	NA
1997-06-26	NA	NA	73	20.4	110	18.9	NA	NA
1997-06-27	NA	NA	71	20.35	115	18.2	NA	NA
1997-06-28	NA	NA	116	20.35	120	17.3	NA	NA
1997-06-29	NA	NA	123	19.8	128	16.7	NA	NA
1997-06-30	NA	NA	180	18.7	132	16	NA	NA
1997-07-01	NA	NA	161	18.05	180	16.1	NA	NA
1997-07-02	NA	NA	151	18.5	260	16	NA	NA
1997-07-03	NA	NA	134	18.95	530	15	NA	NA
1997-07-04	NA	NA	165	19.15	435	14.5	NA	NA
1997-07-05	NA	NA	157	19.2	365	14.7	NA	NA
1997-07-06	NA	NA	160	19.5	320	15	NA	NA
1997-07-07	NA	NA	134	19.65	260	15.7	NA	NA
1997-07-08	NA	NA	118	20.4	230	16.7	NA	NA
1997-07-09	NA	NA	123	21.15	222	17.6	NA	NA
1997-07-10	NA	NA	103	21.9	213	17.9	NA	NA
1997-07-11	NA	NA	155	22.2	222	17.7	NA	NA
1997-07-12	NA	NA	176	22.15	222	17.8	NA	NA
1997-07-13	NA	NA	155	22.2	209	17.9	NA	NA
1997-07-14	NA	NA	141	22.8	173	17.9	NA	NA
1997-07-15	NA	NA	109	23.5	140	19.2	NA	NA
1997-07-16	NA	NA	99	24.15	130	20.1	NA	NA
1997-07-17	NA	NA	102	24.15	115	20.7	NA	NA
1997-07-18	NA	NA	123	23.85	110	20.7	NA	NA
1997-07-19	NA	NA	124	23.3	100	21.1	NA	NA
1997-07-20	NA	NA	95	22.65	90	21.4	NA	NA
1997-07-21	NA	NA	87	22.95	85	21.4	NA	NA
1997-07-22	NA	NA	63	23.65	81	21.9	NA	NA
1997-07-23	NA	NA	65	24.15	84	22.5	NA	NA
1997-07-24	NA	NA	72	24.4	78	23.1	NA	NA
1997-07-25	NA	NA	126	24.15	76	23.1	NA	NA
1997-07-26	NA	NA	95	24	76	22.6	NA	NA
1997-07-27	NA	NA	86	23.55	78	22.5	NA	NA
1997-07-28	NA	NA	77	23.6	76	22.6	NA	NA
1997-07-29	NA	NA	79	24.15	72	23.7	NA	NA
1997-07-30	NA	NA	66	24.6	70	24.3	NA	NA
1997-07-31	NA	NA	71	25.35	-999.999	24.8	NA	NA
1997-08-01	NA	NA	69	25.75	68	24.7	NA	NA
1997-08-02	NA	NA	57	25.95	67	24.7	NA	NA
1997-08-03	NA	NA	58	25.95	66	25	NA	NA
1997-08-04	NA	NA	56	26.2	60	25.5	NA	NA
1997-08-05	NA	NA	50	26.5	70	24.8	NA	NA
1997-08-06	NA	NA	94	26.6	105	23.9	NA	NA
1997-08-07	NA	NA	133	26.4	95	23.5	NA	NA
1997-08-08	NA	NA	94	26.4	105	23.8	NA	NA
1997-08-09	NA	NA	96	26.7	90	24.8	NA	NA
1997-08-10	NA	NA	80	27.15	83	25.2	NA	NA
1997-08-11	NA	NA	212	26.7	90	25.5	NA	NA
1997-08-12	NA	NA	577	25.45	138	23.9	NA	NA
1997-08-13	NA	NA	0	24.05	119	22.8	NA	NA
1997-08-14	NA	NA	211	23.8	98	23.4	NA	NA
1997-08-15	NA	NA	157	24.1	91	24.4	NA	NA
1997-08-16	NA	NA	127	24.35	86	24.8	NA	NA
1997-08-17	NA	NA	142	24.75	122	24.8	NA	NA
1997-08-18	NA	NA	150	25.35	91	24.8	NA	NA
1997-08-19	NA	NA	128	25.65	81	24.8	NA	NA
1997-08-20	NA	NA	159	25.9	84	24.7	NA	NA
1997-08-21	NA	NA	91	26.3	86	25	NA	NA
1997-08-22	NA	NA	85	26.4	86	25.3	NA	NA
1997-08-23	NA	NA	129	26.85	91	25.2	NA	NA
1997-08-24	NA	NA	118	27.2	83	25.5	NA	NA
1997-08-25	NA	NA	111	27	78	25.3	NA	NA
1997-08-26	NA	NA	141	26.55	78	24.3	NA	NA
1997-08-27	NA	NA	289	25.55	67	24.1	NA	NA
1997-08-28	NA	NA	230	23.9	70	22.9	NA	NA
1997-08-29	NA	NA	218	22.65	75	22.1	NA	NA
1997-08-30	NA	NA	186	22.2	105	21.4	NA	NA
1997-08-31	NA	NA	132	22.35	110	21.4	NA	NA
1997-09-01	NA	NA	122	22.4	100	21.9	NA	NA
1997-09-02	NA	NA	245	22.3	110	20.8	NA	NA
1997-09-03	NA	NA	263	22.35	180	19.3	NA	NA
1997-09-04	NA	NA	181	21.85	165	19	NA	NA
1997-09-05	NA	NA	145	22.25	165	19.2	NA	NA
1997-09-06	NA	NA	121	22.5	158	19.7	NA	NA
1997-09-07	NA	NA	116	22.5	148	19.6	NA	NA
1997-09-08	NA	NA	104	22.65	135	19.4	NA	NA
1997-09-09	NA	NA	104	22.7	145	19.5	NA	NA
1997-09-10	NA	NA	113	22.75	158	19.4	NA	NA
1997-09-11	NA	NA	143	22.9	167	19.1	NA	NA
1997-09-12	NA	NA	140	23.15	191	18.6	NA	NA
1997-09-13	NA	NA	153	22.85	201	17.8	NA	NA
1997-09-14	NA	NA	133	22.4	191	17	NA	NA
1997-09-15	NA	NA	98	21.7	160	16.4	NA	NA
1997-09-16	NA	NA	92	21.2	160	16.5	NA	NA
1997-09-17	NA	NA	107	20.95	185	16.9	NA	NA
1997-09-18	NA	NA	90	21	195	17.3	NA	NA
1997-09-19	NA	NA	92	21.2	170	17.3	NA	NA
1997-09-20	NA	NA	88	21.35	165	17.2	NA	NA
1997-09-21	NA	NA	82	21.3	140	17.3	NA	NA
1997-09-22	NA	NA	72	21.45	110	17.7	NA	NA
1997-09-23	NA	NA	97	21.55	91	18.6	NA	NA
1997-09-24	NA	NA	105	21.65	120	18.8	NA	NA
1997-09-25	NA	NA	88	21.7	129	19	NA	NA
1997-09-26	NA	NA	103	21.6	129	18.5	NA	NA
1997-09-27	NA	NA	131	21.5	155	18	NA	NA
1997-09-28	NA	NA	95	21.3	158	17.1	NA	NA
1997-09-29	NA	NA	91	21.25	124	17	NA	NA
1997-09-30	NA	NA	0	21.2	150	17.4	NA	NA
1997-10-01	NA	NA	117	21.2	180	17.3	NA	NA
1997-10-02	NA	NA	112	21.1	182	16.8	NA	NA
1997-10-03	NA	NA	113	21.05	170	16.9	NA	NA
1997-10-04	NA	NA	94	21.05	155	16.9	NA	NA
1997-10-05	NA	NA	66	20.95	110	16.7	NA	NA
1997-10-06	NA	NA	69	20.85	95	16.8	NA	NA
1997-10-07	NA	NA	85	20.7	105	16.7	NA	NA
1997-10-08	NA	NA	70	20.5	145	17	NA	NA
1997-10-09	NA	NA	79	20.4	125	17	NA	NA
1997-10-10	NA	NA	100	20.45	118	17.1	NA	NA
1997-10-11	NA	NA	111	20.5	130	17.3	NA	NA
1997-10-12	NA	NA	102	20.4	115	17.3	NA	NA
1997-10-13	NA	NA	84	19.75	105	16.7	NA	NA
1997-10-14	NA	NA	91	18.95	98	15.9	NA	NA
1997-10-15	NA	NA	120	17.95	145	14.8	NA	NA
1997-10-16	NA	NA	149	17.1	178	13.6	NA	NA
1997-10-17	NA	NA	142	16.45	185	14.2	NA	NA
1997-10-18	NA	NA	158	16.25	158	14.7	NA	NA
1997-10-19	NA	NA	124	16.6	138	15.2	NA	NA
1997-10-20	NA	NA	102	16.8	98	15.3	NA	NA
1997-10-21	NA	NA	89	17.15	75	15.9	NA	NA
1997-10-22	NA	NA	119	17.45	81	16.3	NA	NA
1997-10-23	NA	NA	129	17.8	84	16.6	NA	NA
1997-10-24	NA	NA	134	17.75	75	16.6	NA	NA
1997-10-25	NA	NA	127	17.45	86	16.3	NA	NA
1997-10-26	NA	NA	122	16.8	71	15.7	NA	NA
1997-10-27	NA	NA	104	16.05	80	14.5	NA	NA
1997-10-28	NA	NA	124	15.3	60	13.6	NA	NA
1997-10-29	NA	NA	117	14.75	64	13	NA	NA
1997-10-30	NA	NA	140	14.15	76	12.1	NA	NA
1997-10-31	NA	NA	127	13.35	76	11.2	NA	NA
1997-11-01	NA	NA	134	12.5	81	10.3	NA	NA
1997-11-02	NA	NA	104	11.65	98	9.2	NA	NA
1997-11-03	NA	NA	94	11.25	98	8.8	NA	NA
1997-11-04	NA	NA	122	11.3	129	9.7	NA	NA
1997-11-05	NA	NA	140	11.95	131	11.4	NA	NA
1997-11-06	NA	NA	357	12.85	165	12.9	NA	NA
1997-11-07	NA	NA	667	13.6	175	13.3	NA	NA
1997-11-08	NA	NA	614	13.05	175	13.1	NA	NA
1997-11-09	NA	NA	358	12.6	155	13.1	NA	NA
1997-11-10	NA	NA	280	12.4	165	12.5	NA	NA
1997-11-11	NA	NA	233	12.1	260	11.6	NA	NA
1997-11-12	NA	NA	191	11.7	320	11.3	NA	NA
1997-11-13	NA	NA	182	11.35	345	11.7	NA	NA
1997-11-14	NA	NA	171	11.15	380	11.8	NA	NA
1997-11-15	NA	NA	196	11.15	320	11.7	NA	NA
1997-11-16	NA	NA	117	11.05	290	11.3	NA	NA
1997-11-17	NA	NA	113	10.9	200	11.1	NA	NA
1997-11-18	NA	NA	85	10.95	200	11	NA	NA
1997-11-19	NA	NA	123	11.1	260	11.5	NA	NA
1997-11-20	NA	NA	140	11.2	250	11.6	NA	NA
1997-11-21	NA	NA	140	11.2	300	11.2	NA	NA
1997-11-22	NA	NA	165	10.85	305	10.8	NA	NA
1997-11-23	NA	NA	122	10.5	220	10.7	NA	NA
1997-11-24	NA	NA	87	10.2	180	10.2	NA	NA
1997-11-25	NA	NA	112	9.9	275	9.8	NA	NA
1997-11-26	NA	NA	165	9.7	305	10.1	NA	NA
1997-11-27	NA	NA	200	9.9	305	10.8	NA	NA
1997-11-28	NA	NA	291	10.15	257	10.7	NA	NA
1997-11-29	NA	NA	284	10.15	257	10.5	NA	NA
1997-11-30	NA	NA	224	10.05	204	10.3	NA	NA
1997-12-01	NA	NA	226	9.95	178	10.5	NA	NA
1997-12-02	NA	NA	305	10	275	10.5	NA	NA
1997-12-03	NA	NA	358	9.5	490	9.6	NA	NA
1997-12-04	NA	NA	379	8.6	380	8.7	NA	NA
1997-12-05	NA	NA	308	7.75	345	7.9	NA	NA
1997-12-06	NA	NA	294	7.15	330	7.7	NA	NA
1997-12-07	NA	NA	282	6.7	250	7.4	NA	NA
1997-12-08	NA	NA	256	6.45	240	7	NA	NA
1997-12-09	NA	NA	225	6.6	260	7.5	NA	NA
1997-12-10	NA	NA	215	7	225	8.1	NA	NA
1997-12-11	NA	NA	198	7.35	230	9	NA	NA
1997-12-12	NA	NA	313	7.95	280	9.8	NA	NA
1997-12-13	NA	NA	323	8	265	9.7	NA	NA
1997-12-14	NA	NA	268	7.6	200	9	NA	NA
1997-12-15	NA	NA	208	7.25	173	7.9	NA	NA
1997-12-16	NA	NA	208	6.8	204	6.7	NA	NA
1997-12-17	NA	NA	282	6.8	260	6.6	NA	NA
1997-12-18	NA	NA	690	7.65	288	8.2	NA	NA
1997-12-19	NA	NA	2176	7.9	390	9.2	NA	NA
1997-12-20	NA	NA	1010	8.7	359	9.7	NA	NA
1997-12-21	NA	NA	840	8.7	285	9.7	NA	NA
1997-12-22	NA	NA	694	8.7	295	9.5	NA	NA
1997-12-23	NA	NA	589	8.95	320	9.5	NA	NA
1997-12-24	NA	NA	709	9.1	346	9.2	NA	NA
1997-12-25	NA	NA	562	8.95	310	9.5	NA	NA
1997-12-26	NA	NA	452	9.15	270	9.8	NA	NA
1997-12-27	NA	NA	547	9.25	360	9.9	NA	NA
1997-12-28	NA	NA	719	9.1	360	9.2	NA	NA
1997-12-29	NA	NA	586	8.9	340	8.7	NA	NA
1997-12-30	NA	NA	523	8.45	365	8.3	NA	NA
1997-12-31	NA	NA	465	8.25	355	8.1	NA	NA
1998-01-01	NA	NA	489	8.1652405	435	8.4	NA	NA
1998-01-02	NA	NA	610	8.1666235	400	8.8	NA	NA
1998-01-03	NA	NA	637	8.275331	490	9	NA	NA
1998-01-04	NA	NA	656	8.642147	490	9.1	NA	NA
1998-01-05	NA	NA	623	8.935073	430	9.4	NA	NA
1998-01-06	NA	NA	614	9.121551	460	9.4	NA	NA
1998-01-07	NA	NA	539	9.048868	554	9.1	NA	NA
1998-01-08	NA	NA	468	8.7199235	530	8.9	NA	NA
1998-01-09	NA	NA	428	8.3809545	508	8.5	NA	NA
1998-01-10	NA	NA	388	8.098558	484	8	NA	NA
1998-01-11	NA	NA	336	8.0036695	388	7.8	NA	NA
1998-01-12	NA	NA	322	8.2229455	296	8.1	NA	NA
1998-01-13	NA	NA	296	8.727289	340	8.9	NA	NA
1998-01-14	NA	NA	318	9.1193675	315	8.8	NA	NA
1998-01-15	NA	NA	503	8.9452425	310	8.7	NA	NA
1998-01-16	NA	NA	456	8.771668	385	8.4	NA	NA
1998-01-17	NA	NA	463	8.8205665	470	8.2	NA	NA
1998-01-18	NA	NA	497	8.446257	360	8	NA	NA
1998-01-19	NA	NA	572	8.4191995	750	8.2	NA	NA
1998-01-20	NA	NA	752	8.373692	1290	8.5	NA	NA
1998-01-21	NA	NA	1193	7.9438295	1310	7.8	NA	NA
1998-01-22	NA	NA	873	7.359738	960	7.2	NA	NA
1998-01-23	NA	NA	674	6.661325	800	6.5	NA	NA
1998-01-24	NA	NA	584	6.1167265	680	6.4	NA	NA
1998-01-25	NA	NA	515	5.817688	475	6.3	NA	NA
1998-01-26	NA	NA	426	5.6101345	460	6.2	NA	NA
1998-01-27	NA	NA	431	5.5856585	473	6.4	NA	NA
1998-01-28	NA	NA	408	5.6753295	461	6.6	NA	NA
1998-01-29	NA	NA	385	5.9579945	420	6.5	NA	NA
1998-01-30	NA	NA	371	6.127497	430	6.3	NA	NA
1998-01-31	NA	NA	357	6.187851	430	6.2	NA	NA
1998-02-01	NA	NA	303	6.344908583	420	6.2	86.5	1.970769213
1998-02-02	NA	NA	277	6.631848167	340	6.2	83.5	2.296250035
1998-02-03	NA	NA	309	7.001338292	380	6.2	80.40000153	2.740000019
1998-02-04	NA	NA	330	7.342441696	390	6.2	75.80000305	2.377500008
1998-02-05	NA	NA	320	7.506059583	405	5.9	73.40000153	2.018750007
1998-02-06	NA	NA	311	7.07081	410	5.2	67.90000153	1.712916672
1998-02-07	NA	NA	295	6.683310958	360	4.9	60.79999924	1.642916684
1998-02-08	NA	NA	283	6.68816125	330	5.3	62.09999847	2.477500012
1998-02-09	NA	NA	206	7.025781583	240	5.8	60.5	3.008749952
1998-02-10	NA	NA	230	7.35492	295	6.3	58.79999924	3.596250017
1998-02-11	NA	NA	227	7.71917887	245	6.1	57.6	4.0525
1998-02-12	NA	NA	178	8.107008167	235	6.3	57.7	4.35875
1998-02-13	NA	NA	212	8.27818875	180	6.4	58.20000076	4.658749958
1998-02-14	NA	NA	200	8.388025458	165	6.6	56.29999924	4.918333292
1998-02-15	NA	NA	184	8.48727525	138	6.8	56.09999847	5.236249884
1998-02-16	NA	NA	151	8.684196417	133	7.2	53.70000076	5.573333402
1998-02-17	NA	NA	159	8.922751625	133	7.8	53.2	6.30792
1998-02-18	NA	NA	192	9.225943542	153	8.2	52.9	6.02958
1998-02-19	NA	NA	203	9.490402261	176	8	53.79999924	6.214166621
1998-02-20	NA	NA	214	9.564567652	176	7.8	50.70000076	6.879583339
1998-02-21	NA	NA	193	9.674783083	167	7.6	52.90000153	7.356250048
1998-02-22	NA	NA	170	9.627824708	138	7.7	50.1	8.23458
1998-02-23	NA	NA	190	9.5341965	129	7.9	65.09999847	7.517083287
1998-02-24	NA	NA	236	9.144512458	160	8	63.3	6.19292
1998-02-25	NA	NA	235	8.990435625	180	8.1	59.29999924	7.020416697
1998-02-26	NA	NA	230	9.327682042	180	8	58.40000153	8.050416629
1998-02-27	NA	NA	196	9.486641375	155	8.3	58.70000076	8.342499971
1998-02-28	NA	NA	170	9.577226833	142	8.2	57.09999847	8.764582992
1998-03-01	NA	NA	166	9.704206833	138	8.6	55.5875	8.65292
1998-03-02	NA	NA	160	10.13159788	128	8.9	55.52083349	8.363333305
1998-03-03	NA	NA	155	10.38012958	135	9.2	53.52083317	8.111250043
1998-03-04	NA	NA	152	10.45961917	138	9.3	52.275	8.45458
1998-03-05	NA	NA	142	10.88904792	130	9.4	48.75000032	9.160833637
1998-03-06	NA	NA	149	11.46510875	138	9.9	52.125	9.75708
1998-03-07	NA	NA	168	11.7564025	133	10.1	48.75	9.82458
1998-03-08	NA	NA	129	11.742095	120	9.9	48.5	8.94875
1998-03-09	NA	NA	144	11.66174167	138	10.2	85.7083	8.58458
1998-03-10	NA	NA	319	11.39290292	178	9.9	109.383	6.83083
1998-03-11	NA	NA	346	11.26125667	230	9.7	89.59166622	6.442916552
1998-03-12	NA	NA	417	10.89809043	320	8.6	118.404	5.97458
1998-03-13	NA	NA	629	9.98075275	240	7.9	126	5.32542
1998-03-14	NA	NA	427	9.350932333	265	8.2	106.708	5.28
1998-03-15	NA	NA	326	9.604676625	215	8.1	96.99999968	5.826250076
1998-03-16	NA	NA	296	10.19101496	160	8.8	92.12500032	6.58374991
1998-03-17	NA	NA	302	10.53754	180	9.6	89.0917	7.77458
1998-03-18	NA	NA	312	11.02881833	195	9.9	84.625	8.59583
1998-03-19	NA	NA	297	11.55497688	195	9.7	80.0375	9.07583
1998-03-20	NA	NA	287	11.86591409	185	10	75.6875	8.6825
1998-03-21	NA	NA	287	12.00402167	170	9.9	71.4792	8.24667
1998-03-22	NA	NA	254	12.05700625	130	10	68.6291666	7.230000019
1998-03-23	NA	NA	222	12.19191333	125	10.4	63.1208	7.13583
1998-03-24	NA	NA	231	12.22372958	210	10.8	61.0833	6.67625
1998-03-25	NA	NA	270	11.94519917	225	9.2	59.4708	6.39125
1998-03-26	NA	NA	253	11.6946525	240	9.1	57.1625	7.27208
1998-03-27	NA	NA	236	12.04555375	250	9.4	55.6	8.78917
1998-03-28	NA	NA	204	12.63125958	257	9.9	53.7875	10.2046
1998-03-29	NA	NA	179	12.832855	200	10.1	51.2542	11.1871
1998-03-30	NA	NA	194	12.92856375	130	10.6	46.9	12.4812
1998-03-31	NA	NA	280	13.07170167	143	11.2	45.4458	12.3013
1998-04-01	NA	NA	280	13.7024475	150	11.9	47.4833	12.6979
1998-04-02	NA	NA	255	14.13530708	140	11.9	53.425	11.8763
1998-04-03	NA	NA	245	14.03194826	150	12	53.9083	11.4329
1998-04-04	NA	NA	241	14.4186325	158	12.1	63.1958	12.3
1998-04-05	NA	NA	213	14.65799917	167	12.4	60.3333	12.1367
1998-04-06	NA	NA	198	14.12632875	133	12	53.4125	11.1787
1998-04-07	NA	NA	207	13.73183	158	12.2	52.1625	10.6158
1998-04-08	NA	NA	293	13.69426042	228	11.8	70.9542	10.8792
1998-04-09	NA	NA	240	13.52900667	230	11.1	76.1417	10.6333
1998-04-10	NA	NA	237	12.72856083	260	10.4	74.3917	10.1925
1998-04-11	NA	NA	218	12.0048575	280	9.6	72.3958	10.0688
1998-04-12	NA	NA	234	11.58416652	205	9.6	68.7875	9.60333
1998-04-13	NA	NA	280	11.34454958	195	9.5	69.5875	8.42333
1998-04-14	NA	NA	318	11.36136625	215	9.6	70.2292	7.72625
1998-04-15	NA	NA	336	11.49913167	345	9.9	71.6042	8.57833
1998-04-16	NA	NA	427	11.19458458	410	9.2	103.954	7.64625
1998-04-17	NA	NA	780	11.22892625	508	9.2	136	8.37583
1998-04-18	NA	NA	967	10.69568792	656	9.3	163.125	8.40125
1998-04-19	NA	NA	805	10.77420333	505	9.7	166.917	8.44958
1998-04-20	NA	NA	572	11.31150333	345	10.1	160.125	8.40708
1998-04-21	NA	NA	503	12.19455042	380	10.5	154.542	9.55458
1998-04-22	NA	NA	457	13.04598154	380	11.2	146.625	11.5142
1998-04-23	NA	NA	426	14.06619467	345	12	135.417	12.7213
1998-04-24	NA	NA	451	14.39875292	250	12.6	131.583	13.0121
1998-04-25	NA	NA	396	14.88251292	245	12.9	123.583	12.9496
1998-04-26	NA	NA	349	15.45908667	270	13.3	128.125	12.6971
1998-04-27	NA	NA	992	14.53623909	750	12.6	397.25	10.67083335
1998-04-28	NA	NA	1567	13.4529675	925	12	615	10.19375014
1998-04-29	NA	NA	1047	13.13222609	860	11.6	469.8333333	9.941249927
1998-04-30	NA	NA	978	12.83979292	870	11.2	395.25	10.5425
1998-05-01	NA	NA	1123	13.16307583	850	11.5	444.4166667	10.54874996
1998-05-02	NA	NA	1064	13.09424375	700	11.7	493.5833333	10.68333336
1998-05-03	NA	NA	972	12.90390875	570	12	477.208	10.6542
1998-05-04	NA	NA	1030	12.818715	510	12.2	452.292	10.0258
1998-05-05	NA	NA	875	12.49196583	505	11.7	400.375	9.382499973
1998-05-06	NA	NA	751	12.552445	490	11.6	329.875	10.4146
1998-05-07	NA	NA	636	12.78975208	445	11.8	258.833	11.7975
1998-05-08	NA	NA	574	13.828605	373	12.6	220.875	13.15791663
1998-05-09	NA	NA	494	14.70627625	320	13.7	191.667	14.3129
1998-05-10	NA	NA	444	15.83931292	285	14.7	168	15.6233
1998-05-11	NA	NA	445	16.57616583	238	15.4	148.417	16.5221
1998-05-12	NA	NA	448	16.78295708	242	15.7	131.5	17.2079
1998-05-13	NA	NA	465	17.0927955	257	15.7	112.042	17.3075
1998-05-14	NA	NA	447	17.63580875	273	15.1	105.792	17.9867
1998-05-15	NA	NA	448	17.57983522	235	15.7	110.083	18.6513
1998-05-16	NA	NA	526	16.96857	242	16.2	107.333	18.7029
1998-05-17	NA	NA	445	16.91545708	185	16.4	92.8917	18.1987
1998-05-18	NA	NA	395	17.28643174	153	16.8	83.3333	17.8333
1998-05-19	NA	NA	339	17.99267118	189	17.6	76.0542	17.7179
1998-05-20	NA	NA	359	18.90375792	222	17.4	69.5333	18.1025
1998-05-21	NA	NA	351	19.51963292	265	16.1	64.2292	18.6308
1998-05-22	NA	NA	279	19.71425208	167	16.4	60.25	18.5613
1998-05-23	NA	NA	286	19.49714333	148	17.2	57.5792	17.4033
1998-05-24	NA	NA	267	19.47177667	145	17.4	55.5042	17.0871
1998-05-25	NA	NA	243	19.28712625	133	17.3	53.0583	16.5912
1998-05-26	NA	NA	239	18.96950375	170	15.7	51.4042	17.1117
1998-05-27	NA	NA	228	18.60083	225	14.5	48.9042	16.4263
1998-05-28	NA	NA	242	18.13677667	230	14.4	50.9042	16.1112
1998-05-29	NA	NA	288	17.60054	225	14.7	60.6333	15.5638
1998-05-30	NA	NA	279	17.44444792	170	14.7	76.3333	16.6279
1998-05-31	NA	NA	274	17.59798917	135	14.7	71.3667	16.375
1998-06-01	NA	NA	292	18.20075958	122	15.3	83.6875	15.9858
1998-06-02	NA	NA	265	18.7176375	120	16.1	91.9458	16.3421
1998-06-03	NA	NA	310	18.97395875	138	16.5	86.7083	17.0833
1998-06-04	NA	NA	281	19.50572375	158	17.2	79.0042	19.2404
1998-06-05	NA	NA	265	20.374885	148	18.3	79.475	20.3646
1998-06-06	NA	NA	285	20.37358708	133	19	67.6125	20.2654
1998-06-07	NA	NA	276	20.0143975	129	19.1	62.9958	19.8838
1998-06-08	NA	NA	278	19.57218696	110	19.1	63.3875	19.3837
1998-06-09	NA	NA	266	19.78961125	100	20.2	57.7167	19.8663
1998-06-10	NA	NA	245	20.30948652	120	20.8	54.9958	21.2733
1998-06-11	NA	NA	253	19.74562227	135	20.4	52.3375	19.7679
1998-06-12	NA	NA	249	18.53689565	130	18.7	57.2458	17.5679
1998-06-13	NA	NA	244	17.78243833	136	17.3	67.7708	16.065
1998-06-14	NA	NA	220	17.6843525	135	16.1	58.4958	16.6225
1998-06-15	NA	NA	200	17.67796917	130	16.1	52.8542	16.855
1998-06-16	NA	NA	215	17.88206542	145	16.6	52.625	17.6458
1998-06-17	NA	NA	218	18.322605	150	16.8	51.5417	18.2938
1998-06-18	NA	NA	190	19.33081708	150	17.4	45.6792	19.1488
1998-06-19	NA	NA	157	20.31988167	138	18.3	41.8458	20.325
1998-06-20	NA	NA	125	21.45973083	123	19.3	37.9792	22.1929
1998-06-21	NA	NA	121	22.4160775	117	20.3	34.4	23.4058
1998-06-22	NA	NA	120	22.79950292	110	21.3	30.3792	23.745
1998-06-23	NA	NA	108	22.79899125	86	21.9	27.5042	23.1879
[truncated: 5,668 more rows]
